# Supplementary material for: Characterization of lincRNA expression in the human retinal pigment epithelium and differentiated induced pluripotent stem cells
Source: PLoS One. 2017 Aug 24;12(8):e0183939. doi: 10.1371/journal.pone.0183939 (PMC5570510; doi:10.1371/journal.pone.0183939)
Supplement: S1 Table — (TXT) [file pone.0183939.s001.txt]

ID	GeneName	jcn
ENST00000600966.1	A1BG	chr19:58351688-58352097
ENST00000263100.7	A1BG	chr19:58351688-58352282
ENST00000600966.1	A1BG	chr19:58352185-58352282
ENST00000593960.5	A1BG-AS1	chr19:58347845-58353378
ENST00000600686.1	A1BG-AS1	chr19:58347845-58353713
ENST00000595302.1	A1BG-AS1	chr19:58353045-58353378
ENST00000599728.5	A1BG-AS1	chr19:58353462-58353713
ENST00000493415.5	A1CF	chr10:50828296-50828387
ENST00000473480.5	A1CF	chr10:50844123-50864032
ENST00000543436.2	A2M	chr12:9067813-9089911
ENST00000318602.11	A2M	chr12:9068843-9069744
ENST00000318602.11	A2M	chr12:9069814-9070487
ENST00000318602.11	A2M	chr12:9070579-9072358
ENST00000545828.1	A2M	chr12:9072722-9101549
ENST00000318602.11	A2M	chr12:9072872-9074559
ENST00000318602.11	A2M	chr12:9074784-9076755
ENST00000318602.11	A2M	chr12:9076937-9077345
ENST00000318602.11	A2M	chr12:9077421-9077700
ENST00000542567.1	A2M	chr12:9080178-9080273
ENST00000318602.11	A2M	chr12:9095701-9098606
ENST00000546069.1	A2M	chr12:9095701-9099465
ENST00000318602.11	A2M	chr12:9106346-9106490
ENST00000318602.11	A2M	chr12:9106606-9107523
ENST00000318602.11	A2M	chr12:9107645-9109320
ENST00000539638.5	A2M	chr12:9112212-9113359
ENST00000467091.1	A2M	chr12:9112690-9113359
ENST00000497324.1	A2M	chr12:9115437-9115763
ENST00000404455.2	A2M	chr12:9115867-9116127
ENST00000499762.2	A2M-AS1	chr12:9065229-9065825
ENST00000499762.2	A2M-AS1	chr12:9066061-9066155
ENST00000299698.11	A2ML1	chr12:8822714-8823181
ENST00000299698.11	A2ML1	chr12:8823366-8823719
ENST00000537546.1	A2ML1	chr12:8823583-8823719
ENST00000299698.11	A2ML1	chr12:8834683-8835506
ENST00000299698.11	A2ML1	chr12:8835667-8836254
ENST00000299698.11	A2ML1	chr12:8836340-8837439
ENST00000299698.11	A2ML1	chr12:8837567-8838335
ENST00000299698.11	A2ML1	chr12:8838451-8839112
ENST00000299698.11	A2ML1	chr12:8839223-8841368
ENST00000299698.11	A2ML1	chr12:8841537-8843133
ENST00000539547.5	A2ML1	chr12:8845175-8845441
ENST00000536789.5	A2ML1	chr12:8845307-8845441
ENST00000545692.1	A2ML1	chr12:8845312-8845441
ENST00000541459.5	A2ML1	chr12:8875013-8875460
ENST00000537475.1	A2ML1	chr12:8875013-8880523
ENST00000537475.1	A2ML1	chr12:8880617-8886506
ENST00000537288.1	A2ML1-AS1	chr12:8776385-8830661
ENST00000394240.3	A2ML1-AS2	chr12:8820074-8820585
ENST00000442999.3	A3GALT2	chr1:33307454-33312051
ENST00000442999.3	A3GALT2	chr1:33312190-33312500
ENST00000442999.3	A3GALT2	chr1:33312591-33312806
ENST00000442999.3	A3GALT2	chr1:33312891-33321075
ENST00000401850.5	A4GALT	chr22:42693998-42694542
ENST00000483026.1	A4GALT	chr22:42693998-42695145
ENST00000249005.2	A4GALT	chr22:42693998-42695490
ENST00000381278.3	A4GALT	chr22:42693998-42695574
ENST00000465765.2	A4GALT	chr22:42695632-42721164
ENST00000236709.3	A4GNT	chr3:138124879-138130848
ENST00000236709.3	A4GNT	chr3:138131283-138132211
ENST00000579745.1	AA06	chr17:33530199-33533449
ENST00000579745.1	AA06	chr17:33533514-33533604
ENST00000548931.5	AAAS	chr12:53307714-53308051
ENST00000549450.5	AAAS	chr12:53315487-53315726
ENST00000549450.5	AAAS	chr12:53320693-53321200
ENST00000551724.5	AAAS	chr12:53320693-53324691
ENST00000418937.6	AACS	chr12:125076612-125078095
ENST00000316519.10	AACS	chr12:125076612-125086329
ENST00000418937.6	AACS	chr12:125078371-125086329
ENST00000537477.5	AACS	chr12:125091113-125091425
ENST00000537564.5	AACS	chr12:125092708-125102678
ENST00000316543.14	AACS	chr12:125105795-125107120
ENST00000539251.5	AACS	chr12:125114558-125134002
ENST00000398953.2	AACS	chr12:125136193-125136661
ENST00000232892.11	AADAC	chr3:151824835-151827575
ENST00000356517.3	AADACL2	chr3_GL383526v1_alt:151734174-151740645
ENST00000445270.1	AADACL2	chr3_GL383526v1_alt:151734174-151744092
ENST00000356517.3	AADACL2	chr3_GL383526v1_alt:151740869-151744092
ENST00000570799.1	AADACL2	chr3_GL383526v1_alt:155347-161818
ENST00000576369.2	AADACL2	chr3_GL383526v1_alt:155347-165265
ENST00000570799.1	AADACL2	chr3_GL383526v1_alt:162042-165265
ENST00000483843.6	AADACL2-AS1	chr3_GL383526v1_alt:151774666-151917614
ENST00000475855.1	AADACL2-AS1	chr3_GL383526v1_alt:151774666-151927856
ENST00000483843.6	AADACL2-AS1	chr3_GL383526v1_alt:151917742-151927856
ENST00000359318.7	AADACL3	chr1:12716345-12719474
ENST00000620146.2	AADACL3	chr1:12716345-12720882
ENST00000359318.7	AADACL3	chr1:12719692-12720882
ENST00000376221.1	AADACL4	chr1:12644715-12651122
ENST00000376221.1	AADACL4	chr1:12651340-12661790
ENST00000376221.1	AADACL4	chr1:12661855-12665960
ENST00000510340.5	AADAT	chr4:170088565-170089260
ENST00000509167.5	AADAT	chr4:170088565-170089611
ENST00000507375.5	AADAT	chr4:170089737-170090161
ENST00000515480.5	AADAT	chr4:170089737-170090224
ENST00000502392.1	AADAT	chr4:170089737-170090417
ENST00000502392.1	AADAT	chr4:170090532-170091593
ENST00000411939.5	AAED1	chr9:96641887-96651389
ENST00000375234.7	AAED1	chr9:96654774-96655089
ENST00000446045.1	AAED1	chr9:96654774-96655251
ENST00000538028.1	AAGAB	chr15:67209545-67220488
ENST00000538028.1	AAGAB	chr15:67220541-67221038
ENST00000558725.5	AAGAB	chr15:67226951-67231813
ENST00000560362.1	AAGAB	chr15:67236821-67242736
ENST00000561229.1	AAGAB	chr15:67236821-67254228
ENST00000561452.5	AAGAB	chr15:67236821-67254413
ENST00000542650.5	AAGAB	chr15:67236821-67255136
ENST00000409068.5	AAK1	chr2:69461706-69509250
ENST00000606389.5	AAK1	chr2:69466552-69495984
ENST00000623317.3	AAK1	chr2:69466552-69505568
ENST00000409085.8	AAK1	chr2:69475964-69476879
ENST00000409085.8	AAK1	chr2:69476991-69478950
ENST00000624900.1	AAK1	chr2:69500302-69505568
ENST00000471775.1	AAK1	chr2:69643275-69643742
ENST00000495239.1	AAK1	chr2:69643275-69643791
ENST00000461002.1	AAK1	chr2:69643275-69674022
ENST00000532481.5	AAMDC	chr11:77821181-77842478
ENST00000525409.5	AAMDC	chr11:77821238-77841018
ENST00000531855.1	AAMDC	chr11:77821242-77831891
ENST00000531855.1	AAMDC	chr11:77832013-77841018
ENST00000525034.1	AAMDC	chr11:77841225-77842478
ENST00000533193.5	AAMDC	chr11:77842629-77855344
ENST00000525409.5	AAMDC	chr11:77842629-77872174
ENST00000533193.5	AAMDC	chr11:77855483-77869721
ENST00000526164.5	AAMDC	chr11:77869818-77884779
ENST00000532481.5	AAMDC	chr11:77869818-77918060
ENST00000527134.5	AAMDC	chr11:77877050-77878701
ENST00000529666.1	AAMDC	chr11:77877050-77884779
ENST00000527134.5	AAMDC	chr11:77878757-77900570
ENST00000422731.1	AAMP	chr2:218265947-218266054
ENST00000447885.1	AAMP	chr2:218269535-218269658
ENST00000444053.5	AAMP	chr2:218269538-218269965
ENST00000250615.7	AANAT	chr17:76453783-76459246
ENST00000250615.7	AANAT	chr17:76459367-76462315
ENST00000250615.7	AANAT	chr17:76462481-76465882
ENST00000250615.7	AANAT	chr17:76466233-76468671
ENST00000587798.1	AANAT	chr17:76468910-76469116
ENST00000373932.3	AAR2	chr20:36236783-36239820
ENST00000397286.7	AAR2	chr20:36244927-36270532
ENST00000378279.3	AARD	chr8:116938568-116942557
ENST00000523536.1	AARD	chr8:116938681-116942557
ENST00000244571.4	AARS2	chr6:44300712-44301155
ENST00000244571.4	AARS2	chr6:44301465-44302059
ENST00000244571.4	AARS2	chr6:44302171-44302390
ENST00000244571.4	AARS2	chr6:44302514-44302801
ENST00000244571.4	AARS2	chr6:44302911-44303065
ENST00000244571.4	AARS2	chr6:44303176-44303285
ENST00000244571.4	AARS2	chr6:44303424-44304180
ENST00000244571.4	AARS2	chr6:44304322-44304419
ENST00000244571.4	AARS2	chr6:44304534-44304644
ENST00000244571.4	AARS2	chr6:44304818-44305053
ENST00000244571.4	AARS2	chr6:44305199-44305652
ENST00000244571.4	AARS2	chr6:44305787-44306279
ENST00000244571.4	AARS2	chr6:44306392-44306493
ENST00000244571.4	AARS2	chr6:44306533-44306922
ENST00000244571.4	AARS2	chr6:44307032-44307248
ENST00000244571.4	AARS2	chr6:44307395-44310298
ENST00000244571.4	AARS2	chr6:44310444-44310993
ENST00000244571.4	AARS2	chr6:44311162-44311389
ENST00000244571.4	AARS2	chr6:44311536-44312071
ENST00000244571.4	AARS2	chr6:44312264-44313080
ENST00000261772.12	AARS	chr16:70252907-70253267
ENST00000261772.12	AARS	chr16:70253382-70253713
ENST00000565361.2	AARS	chr16:70254484-70254620
ENST00000564359.5	AARS	chr16:70255837-70258979
ENST00000569790.2	AARS	chr16:70261158-70265537
ENST00000564359.5	AARS	chr16:70262485-70264957
ENST00000261772.12	AARS	chr16:70265103-70265537
ENST00000261772.12	AARS	chr16:70267810-70268270
ENST00000261772.12	AARS	chr16:70268380-70269617
ENST00000261772.12	AARS	chr16:70269764-70270195
ENST00000261772.12	AARS	chr16:70270341-70271780
ENST00000261772.12	AARS	chr16:70271973-70276485
ENST00000261772.12	AARS	chr16:70276632-70276965
ENST00000261772.12	AARS	chr16:70277155-70282619
ENST00000261772.12	AARS	chr16:70282785-70289420
ENST00000474578.1	AARSD1	chr17:42950729-42951800
ENST00000486493.5	AARSD1	chr17:42950729-42954875
ENST00000450475.5	AARSD1	chr17:42956316-42956397
ENST00000591910.5	AARSD1	chr17:42962273-42964105
ENST00000436545.5	AARSD1	chr17:42962296-42964105
ENST00000451613.5	AASDH	chr4:56338792-56349262
ENST00000503808.5	AASDH	chr4:56343685-56349262
ENST00000514745.5	AASDH	chr4:56353597-56355181
ENST00000510762.1	AASDH	chr4:56355424-56378147
ENST00000514745.5	AASDH	chr4:56371644-56382476
ENST00000510762.1	AASDH	chr4:56378465-56387361
ENST00000513376.5	AASDH	chr4:56382598-56387361
ENST00000533423.5	AASDHPPT	chr11:106075577-106079466
ENST00000524411.5	AASDHPPT	chr11:106076289-106079466
ENST00000525660.1	AASDHPPT	chr11:106079693-106091315
ENST00000426162.1	AASS	chr7:122078951-122079148
ENST00000426162.1	AASS	chr7:122079328-122079596
ENST00000426162.1	AASS	chr7:122079691-122081499
ENST00000431170.5	AASS	chr7:122079713-122086011
ENST00000431170.5	AASS	chr7:122098577-122098748
ENST00000473553.5	AASS	chr7:122098577-122101370
ENST00000473553.5	AASS	chr7:122101681-122144160
ENST00000417368.6	AASS	chr7:122133742-122144160
ENST00000448247.5	AATBC	chr21:43806589-43806963
ENST00000400385.2	AATBC	chr21:43806589-43808800
ENST00000437258.5	AATBC	chr21:43806589-43810230
ENST00000448247.5	AATBC	chr21:43807240-43808800
ENST00000448247.5	AATBC	chr21:43809452-43810230
ENST00000632039.1	AATF	chr17_KI270857v1_alt:1186630-1190162
ENST00000620004.2	AATF	chr17_KI270857v1_alt:1186771-1189250
ENST00000620004.2	AATF	chr17_KI270857v1_alt:1189662-1190134
ENST00000620004.2	AATF	chr17_KI270857v1_alt:1257379-1267975
ENST00000633966.1	AATF	chr17_KI270857v1_alt:1287605-1292965
ENST00000631709.1	AATF	chr17_KI270857v1_alt:1291079-1292965
ENST00000613840.1	AATF	chr17_KI270857v1_alt:36950265-36953797
ENST00000619387.4	AATF	chr17_KI270857v1_alt:36950406-36952885
ENST00000619387.4	AATF	chr17_KI270857v1_alt:36953297-36953769
ENST00000619387.4	AATF	chr17_KI270857v1_alt:37021015-37031613
ENST00000622432.1	AATF	chr17_KI270857v1_alt:37051242-37056600
ENST00000616062.1	AATF	chr17_KI270857v1_alt:37054714-37056600
ENST00000573469.1	AATK	chr17:81118323-81128469
ENST00000570932.5	AATK	chr17:81120400-81120827
ENST00000374792.6	AATK	chr17:81122427-81122534
ENST00000573441.1	AATK	chr17:81122733-81123193
ENST00000576053.1	AATK	chr17:81126561-81126657
ENST00000576053.1	AATK	chr17:81126818-81127582
ENST00000572339.5	AATK	chr17:81128550-81128683
ENST00000417379.5	AATK	chr17:81131206-81131901
ENST00000575363.1	AATK	chr17:81131206-81132655
ENST00000572798.1	AATK	chr17:81134502-81165681
ENST00000572798.1	AATK	chr17:81165815-81165937
ENST00000414089.5	AATK-AS1	chr17:81179153-81181122
ENST00000571031.1	AATK-AS1	chr17:81179153-81181125
ENST00000414089.5	AATK-AS1	chr17:81181333-81181558
ENST00000414089.5	AATK-AS1	chr17:81182082-81182964
ENST00000521975.1	AB015752.3	chr8:90534627-90554350
ENST00000521975.1	AB015752.3	chr8:90554667-90562228
ENST00000521975.1	AB015752.3	chr8:90562341-90618948
ENST00000521975.1	AB015752.3	chr8:90619023-90620010
ENST00000605005.1	AB019440.50	chr14_KI270846v1_alt:106206725-106208304
ENST00000632462.1	AB019440.50	chr14_KI270846v1_alt:674494-676073
ENST00000564714.5	ABAT	chr16:8674712-8722766
ENST00000568847.5	ABAT	chr16:8712906-8713490
ENST00000569695.1	ABAT	chr16:8713063-8713490
ENST00000561870.5	ABAT	chr16:8713063-8713618
ENST00000563215.1	ABAT	chr16:8713866-8714589
ENST00000567812.5	ABAT	chr16:8713880-8735698
ENST00000564714.5	ABAT	chr16:8722843-8735698
ENST00000565016.5	ABAT	chr16:8735810-8738442
ENST00000566590.5	ABAT	chr16:8735810-8748107
ENST00000565016.5	ABAT	chr16:8738455-8746000
ENST00000562115.1	ABAT	chr16:8750540-8757194
ENST00000562115.1	ABAT	chr16:8757311-8757756
ENST00000565671.1	ABAT	chr16:8757807-8760128
ENST00000569156.5	ABAT	chr16:8779591-8781249
ENST00000634373.1	ABC11-4932300O16.1	chr10:131892990-131895112
ENST00000617372.1	ABC14-864958H18.1	chr2_KI270768v1_alt:105143-105373
ENST00000617372.1	ABC14-864958H18.1	chr2_KI270768v1_alt:99741-104883
ENST00000622861.4	ABC7-42404400C24.1	chr10:47752223-47756042
ENST00000623662.3	ABC7-42404400C24.1	chr10:47760930-47762633
ENST00000627549.1	ABC7-43046200P7.1	chr6_KI270802v1_alt:55362-56392
ENST00000635602.1	ABC7-481722F1.2	chr7:12823-26964
ENST00000635506.1	ABC7-481722F1.2	chr7:24366-26964
ENST00000522787.5	ABCA10	chr17:69147441-69149032
ENST00000521538.5	ABCA10	chr17:69147614-69149032
ENST00000524231.5	ABCA10	chr17:69149089-69149987
ENST00000523419.5	ABCA10	chr17:69153400-69153830
ENST00000519732.5	ABCA10	chr17:69174395-69175405
ENST00000519732.5	ABCA10	chr17:69175514-69175618
ENST00000522406.5	ABCA10	chr17:69175514-69178919
ENST00000522406.5	ABCA10	chr17:69179009-69182152
ENST00000518929.5	ABCA10	chr17:69194496-69196245
ENST00000522406.5	ABCA10	chr17:69194496-69196285
ENST00000518929.5	ABCA10	chr17:69197123-69214703
ENST00000524273.1	ABCA10	chr17:69214852-69215449
ENST00000524273.1	ABCA10	chr17:69215542-69219544
ENST00000523512.5	ABCA10	chr17:69219772-69222532
ENST00000521526.2	ABCA10	chr17:69222698-69223627
ENST00000521526.2	ABCA10	chr17:69223710-69225324
ENST00000269081.8	ABCA10	chr17:69228861-69244528
ENST00000374736.7	ABCA1	chr9:104784456-104785395
ENST00000374736.7	ABCA1	chr9:104785640-104786297
ENST00000374736.7	ABCA1	chr9:104786391-104786872
ENST00000374736.7	ABCA1	chr9:104786977-104787919
ENST00000374736.7	ABCA1	chr9:104788055-104788425
ENST00000374736.7	ABCA1	chr9:104788568-104790921
ENST00000374736.7	ABCA1	chr9:104791029-104791935
ENST00000374736.7	ABCA1	chr9:104791999-104792785
ENST00000374736.7	ABCA1	chr9:104792907-104793170
ENST00000374736.7	ABCA1	chr9:104793301-104794386
ENST00000374736.7	ABCA1	chr9:104794511-104796052
ENST00000374736.7	ABCA1	chr9:104796198-104796308
ENST00000374736.7	ABCA1	chr9:104796425-104798420
ENST00000374736.7	ABCA1	chr9:104798599-104799818
ENST00000374736.7	ABCA1	chr9:104799989-104800509
ENST00000374736.7	ABCA1	chr9:104800585-104802053
ENST00000374736.7	ABCA1	chr9:104802160-104803283
ENST00000374736.7	ABCA1	chr9:104803317-104804625
ENST00000374736.7	ABCA1	chr9:104804721-104806240
ENST00000374736.7	ABCA1	chr9:104806431-104809465
ENST00000374736.7	ABCA1	chr9:104809565-104810799
ENST00000374736.7	ABCA1	chr9:104810925-104812573
ENST00000374736.7	ABCA1	chr9:104812723-104814117
ENST00000374736.7	ABCA1	chr9:104814232-104814426
ENST00000374736.7	ABCA1	chr9:104814476-104816142
ENST00000374736.7	ABCA1	chr9:104816346-104817331
ENST00000374736.7	ABCA1	chr9:104817405-104818662
ENST00000374736.7	ABCA1	chr9:104818884-104819585
ENST00000374736.7	ABCA1	chr9:104819724-104819926
ENST00000374736.7	ABCA1	chr9:104820070-104821374
ENST00000374736.7	ABCA1	chr9:104821507-104822495
ENST00000374736.7	ABCA1	chr9:104822668-104824464
ENST00000374736.7	ABCA1	chr9:104824579-104825682
ENST00000374736.7	ABCA1	chr9:104831102-104831621
ENST00000374736.7	ABCA1	chr9:104831828-104832573
ENST00000374736.7	ABCA1	chr9:104832772-104836979
ENST00000374736.7	ABCA1	chr9:104837097-104837427
ENST00000374736.7	ABCA1	chr9:104837568-104840278
ENST00000374736.7	ABCA1	chr9:104840520-104845476
ENST00000374736.7	ABCA1	chr9:104845570-104858521
ENST00000423487.6	ABCA1	chr9:104856089-104858521
ENST00000374733.1	ABCA1	chr9:104889196-104927934
ENST00000272895.11	ABCA12	chr2:215031897-215036952
ENST00000272895.11	ABCA12	chr2:215037066-215045836
ENST00000272895.11	ABCA12	chr2:215046016-215049625
ENST00000272895.11	ABCA12	chr2:215049812-215052486
ENST00000272895.11	ABCA12	chr2:215052585-215054572
ENST00000272895.11	ABCA12	chr2:215054665-215064065
ENST00000272895.11	ABCA12	chr2:215064220-215111596
ENST00000412081.1	ABCA12	chr2:215075618-215111596
ENST00000435803.5	ABCA13	chr7:48234152-48239240
ENST00000417403.5	ABCA13	chr7:48234228-48239240
ENST00000417403.5	ABCA13	chr7:48241067-48242987
ENST00000435803.5	ABCA13	chr7:48241067-48244575
ENST00000417403.5	ABCA13	chr7:48243085-48244575
ENST00000435803.5	ABCA13	chr7:48276566-48278093
ENST00000411975.5	ABCA13	chr7:48455287-48471529
ENST00000435451.1	ABCA13	chr7:48507957-48511083
ENST00000453246.5	ABCA13	chr7:48594814-48603713
ENST00000453246.5	ABCA13	chr7:48603872-48611925
ENST00000453246.5	ABCA13	chr7:48612202-48615284
ENST00000611776.4	ABCA13	chr7:48615378-48626601
ENST00000490486.2	ABCA2	chr9:137008596-137008730
ENST00000463603.5	ABCA2	chr9:137010125-137010619
ENST00000488535.2	ABCA2	chr9:137012638-137012711
ENST00000487109.5	ABCA2	chr9:137016698-137016919
ENST00000470535.2	ABCA2	chr9:137020480-137020693
ENST00000569062.1	ABCA3	chr16:2281506-2283185
ENST00000382381.7	ABCA3	chr16:2304151-2317282
ENST00000460514.1	ABCA4	chr1:94025049-94025562
ENST00000536513.5	ABCA4	chr1:94040090-94063173
ENST00000370225.3	ABCA4	chr1:94040128-94041208
ENST00000370225.3	ABCA4	chr1:94041403-94042760
ENST00000370225.3	ABCA4	chr1:94042899-94043335
ENST00000370225.3	ABCA4	chr1:94043476-94044612
ENST00000370225.3	ABCA4	chr1:94044745-94046918
ENST00000370225.3	ABCA4	chr1:94047094-94048867
ENST00000370225.3	ABCA4	chr1:94048958-94051632
ENST00000370225.3	ABCA4	chr1:94051699-94055110
ENST00000370225.3	ABCA4	chr1:94055316-94056600
ENST00000370225.3	ABCA4	chr1:94056823-94060536
ENST00000472033.1	ABCA4	chr1:94059659-94060536
ENST00000472033.1	ABCA4	chr1:94060760-94061382
ENST00000370225.3	ABCA4	chr1:94060760-94062576
ENST00000370225.3	ABCA4	chr1:94062754-94063111
ENST00000370225.3	ABCA4	chr1:94063318-94077689
ENST00000370225.3	ABCA4	chr1:94077888-94078589
ENST00000370225.3	ABCA4	chr1:94078707-94079321
ENST00000370225.3	ABCA4	chr1:94079462-94080477
ENST00000370225.3	ABCA4	chr1:94080719-94083351
ENST00000370225.3	ABCA4	chr1:94083442-94098793
ENST00000370225.3	ABCA4	chr1:94098992-94103014
ENST00000370225.3	ABCA4	chr1:94103143-94108576
ENST00000370225.3	ABCA4	chr1:94108717-94111437
ENST00000370225.3	ABCA4	chr1:94111580-94112972
ENST00000370225.3	ABCA4	chr1:94113067-94120979
ENST00000586995.5	ABCA5	chr17:69250622-69253572
ENST00000586811.1	ABCA5	chr17:69268057-69268719
ENST00000586995.5	ABCA5	chr17:69271290-69273942
ENST00000588665.5	ABCA5	chr17:69314431-69317704
ENST00000593153.5	ABCA5	chr17:69314431-69325698
ENST00000592568.1	ABCA5	chr17:69314604-69327051
ENST00000589609.1	ABCA5	chr17:69317233-69317704
ENST00000446604.6	ABCA6	chr17:69098028-69098314
ENST00000284425.6	ABCA6	chr17:69098028-69100796
ENST00000284425.6	ABCA6	chr17:69100935-69102834
ENST00000284425.6	ABCA6	chr17:69102969-69105461
ENST00000592493.1	ABCA6	chr17:69115487-69115778
ENST00000284425.6	ABCA6	chr17:69117957-69123238
ENST00000284425.6	ABCA6	chr17:69123408-69124887
ENST00000284425.6	ABCA6	chr17:69125036-69128618
ENST00000284425.6	ABCA6	chr17:69128805-69129609
ENST00000284425.6	ABCA6	chr17:69129752-69133640
ENST00000284425.6	ABCA6	chr17:69133868-69134638
ENST00000284425.6	ABCA6	chr17:69134743-69136091
ENST00000524850.5	ABCA7	chr19:1040197-1041354
ENST00000531467.5	ABCA7	chr19:1041428-1041515
ENST00000533574.1	ABCA7	chr19:1045620-1046229
ENST00000533574.1	ABCA7	chr19:1046405-1047156
ENST00000530092.2	ABCA7	chr19:1054342-1054779
ENST00000525073.6	ABCA7	chr19:1057430-1057968
ENST00000529442.6	ABCA7	chr19:1057430-1058145
ENST00000524383.1	ABCA7	chr19:1064748-1064930
ENST00000430352.6	ABCA8	chr17:68882705-68883790
ENST00000269080.6	ABCA8	chr17:68918186-68919300
ENST00000615593.4	ABCA8	chr17:68921451-68921451
ENST00000615593.4	ABCA8	chr17:68929111-68929177
ENST00000541225.5	ABCA8	chr17:68940963-68955218
ENST00000585531.1	ABCA8	chr17:68942040-68944716
ENST00000482072.1	ABCA9	chr17:68986728-68989026
ENST00000340001.8	ABCA9	chr17:68996015-69007758
ENST00000453985.6	ABCA9	chr17:68996015-69008061
ENST00000340001.8	ABCA9	chr17:69007873-69008061
ENST00000585714.1	ABCA9	chr17:69051140-69051539
ENST00000585714.1	ABCA9	chr17:69051756-69060865
ENST00000630625.1	ABCA9-AS1	chr17:68944908-69011982
ENST00000458677.1	ABCA9-AS1	chr17:69004794-69011982
ENST00000458677.1	ABCA9-AS1	chr17:69012104-69012251
ENST00000627596.2	ABCA9-AS1	chr17:69012354-69021778
ENST00000630575.2	ABCA9-AS1	chr17:69018152-69019881
ENST00000627957.2	ABCA9-AS1	chr17:69018152-69019920
ENST00000627957.2	ABCA9-AS1	chr17:69020563-69021778
ENST00000627957.2	ABCA9-AS1	chr17:69021830-69022369
ENST00000627957.2	ABCA9-AS1	chr17:69023260-69027048
ENST00000627453.2	ABCA9-AS1	chr17:69032744-69034630
ENST00000629311.1	ABCA9-AS1	chr17:69032744-69042298
ENST00000344517.4	ABCB10	chr1:229518876-229521591
ENST00000344517.4	ABCB10	chr1:229521636-229525935
ENST00000344517.4	ABCB10	chr1:229531732-229539455
ENST00000344517.4	ABCB10	chr1:229539592-229540605
ENST00000344517.4	ABCB10	chr1:229540753-229542236
ENST00000344517.4	ABCB10	chr1:229542372-229547498
ENST00000344517.4	ABCB10	chr1:229547702-229549233
ENST00000344517.4	ABCB10	chr1:229549435-229558135
ENST00000611248.1	ABCB11	chr2_GL383522v1_alt:113918-117291
ENST00000618180.1	ABCB11	chr2_GL383522v1_alt:113990-117291
ENST00000439188.1	ABCB11	chr2_GL383522v1_alt:168927291-168930664
ENST00000263817.6	ABCB11	chr2_GL383522v1_alt:168927363-168930664
ENST00000263817.6	ABCB11	chr2_GL383522v1_alt:168970216-168971846
ENST00000439188.1	ABCB11	chr2_GL383522v1_alt:168970357-168971846
ENST00000263817.6	ABCB11	chr2_GL383522v1_alt:168972051-168973714
ENST00000263817.6	ABCB11	chr2_GL383522v1_alt:168973841-168976576
ENST00000263817.6	ABCB11	chr2_GL383522v1_alt:168976688-168979865
ENST00000263817.6	ABCB11	chr2_GL383522v1_alt:168979980-168986109
ENST00000263817.6	ABCB11	chr2_GL383522v1_alt:168986285-168990800
ENST00000263817.6	ABCB11	chr2_GL383522v1_alt:168990926-168993710
ENST00000263817.6	ABCB11	chr2_GL383522v1_alt:168993883-168995348
ENST00000263817.6	ABCB11	chr2_GL383522v1_alt:168995483-168996634
ENST00000263817.6	ABCB11	chr2_GL383522v1_alt:168996723-169013271
ENST00000263817.6	ABCB11	chr2_GL383522v1_alt:169013511-169014302
ENST00000263817.6	ABCB11	chr2_GL383522v1_alt:169014355-169016777
ENST00000263817.6	ABCB11	chr2_GL383522v1_alt:169016800-169018049
ENST00000263817.6	ABCB11	chr2_GL383522v1_alt:169018153-169031224
ENST00000475929.5	ABCB1	chr7:87516666-87518880
ENST00000488737.6	ABCB1	chr7:87531498-87531574
ENST00000496821.5	ABCB1	chr7:87536542-87537037
ENST00000543898.5	ABCB1	chr7:87566242-87570171
ENST00000416177.1	ABCB1	chr7:87600826-87600972
ENST00000476862.1	ABCB1	chr7:87601079-87602959
ENST00000476862.1	ABCB1	chr7:87603141-87713160
ENST00000440025.1	ABCB4	chr7:87401979-87402128
ENST00000417608.1	ABCB4	chr7:87475472-87476132
ENST00000417608.1	ABCB4	chr7:87476276-87476993
ENST00000417608.1	ABCB4	chr7:87477052-87477207
ENST00000417608.1	ABCB4	chr7:87477548-87479158
ENST00000404938.6	ABCB5	chr7:20615838-20623264
ENST00000404938.6	ABCB5	chr7:20623339-20626556
ENST00000404938.6	ABCB5	chr7:20626612-20628687
ENST00000404938.6	ABCB5	chr7:20628839-20632058
ENST00000404938.6	ABCB5	chr7:20632114-20643183
ENST00000404938.6	ABCB5	chr7:20643376-20643460
ENST00000404938.6	ABCB5	chr7:20643633-20645755
ENST00000404938.6	ABCB5	chr7:20645881-20645960
ENST00000404938.6	ABCB5	chr7:20646139-20647534
ENST00000477094.5	ABCB5	chr7:20647375-20647534
ENST00000443026.6	ABCB5	chr7:20658677-20659065
ENST00000406935.5	ABCB5	chr7:20658677-20666758
ENST00000441315.1	ABCB5	chr7:20745439-20763255
ENST00000441315.1	ABCB5	chr7:20763469-20775977
ENST00000443805.1	ABCB6	chr2:219210850-219210933
ENST00000448398.5	ABCB6	chr2:219214499-219218124
ENST00000417678.5	ABCB6	chr2:219215083-219216363
ENST00000265316.7	ABCB6	chr2:219216833-219217669
ENST00000295750.4	ABCB6	chr2:219216833-219218124
ENST00000534570.5	ABCB7	chrX:75071705-75073688
ENST00000534524.5	ABCB7	chrX:75099062-75156104
ENST00000529949.5	ABCB7	chrX:75112973-75156104
ENST00000526404.1	ABCB7	chrX:75156273-75156661
ENST00000461373.5	ABCB8	chr7:151028611-151028800
ENST00000466956.5	ABCB8	chr7:151028611-151033442
ENST00000461373.5	ABCB8	chr7:151028912-151033604
ENST00000488370.1	ABCB8	chr7:151028988-151033604
ENST00000297504.10	ABCB8	chr7:151031292-151033604
ENST00000493338.1	ABCB8	chr7:151033062-151033604
ENST00000488551.5	ABCB8	chr7:151033062-151034272
ENST00000470645.5	ABCB8	chr7:151033062-151034504
ENST00000466956.5	ABCB8	chr7:151033605-151034272
ENST00000477719.5	ABCB8	chr7:151036650-151037168
ENST00000477092.5	ABCB8	chr7:151036650-151037240
ENST00000491920.1	ABCB8	chr7:151036650-151037283
ENST00000470645.5	ABCB8	chr7:151036650-151040497
ENST00000498578.5	ABCB8	chr7:151044147-151045208
ENST00000344275.11	ABCB9	chr12:122921044-122932191
ENST00000442833.6	ABCB9	chr12:122924811-122932191
ENST00000442028.6	ABCB9	chr12:122930181-122932191
ENST00000346530.9	ABCB9	chr12:122940996-122946024
ENST00000541983.1	ABCB9	chr12:122944520-122944633
ENST00000546077.1	ABCB9	chr12:122946223-122947475
ENST00000426173.6	ABCB9	chr12:122948709-122949787
ENST00000536976.5	ABCB9	chr12:122949868-122950450
ENST00000541424.1	ABCB9	chr12:122950566-122951475
ENST00000543935.1	ABCB9	chr12:122960323-122973042
ENST00000542678.5	ABCB9	chr12:122960323-122978897
ENST00000543935.1	ABCB9	chr12:122973159-122974514
ENST00000372515.8	ABCC10	chr6:43427390-43433234
ENST00000502549.1	ABCC10	chr6:43427700-43427967
ENST00000372530.8	ABCC10	chr6:43427758-43427967
ENST00000443426.2	ABCC10	chr6:43427968-43433234
ENST00000502549.1	ABCC10	chr6:43428140-43430747
ENST00000372530.8	ABCC10	chr6:43428140-43432141
ENST00000502549.1	ABCC10	chr6:43430867-43432141
ENST00000244533.7	ABCC10	chr6:43435908-43436092
ENST00000372512.2	ABCC10	chr6:43445315-43447247
ENST00000505344.1	ABCC10	chr6:43448107-43449421
ENST00000353782.9	ABCC11	chr16:48167661-48170888
ENST00000565329.1	ABCC11	chr16:48175418-48176000
ENST00000565329.1	ABCC11	chr16:48176044-48176923
ENST00000569172.1	ABCC11	chr16:48192637-48193878
ENST00000565487.1	ABCC11	chr16:48222832-48223557
ENST00000567385.5	ABCC11	chr16:48231940-48244208
ENST00000356608.6	ABCC11	chr16:48231940-48247313
ENST00000569991.1	ABCC11	chr16:48231940-48247481
ENST00000576557.1	ABCC1	chr16_KI270853v1_alt:16098282-16098872
ENST00000572053.5	ABCC1	chr16_KI270853v1_alt:16102718-16105399
ENST00000572053.5	ABCC1	chr16_KI270853v1_alt:16105461-16106737
ENST00000633802.1	ABCC1	chr16_KI270853v1_alt:1756140-1756730
ENST00000532355.1	ABCC12	chr16:48085707-48086191
ENST00000532494.5	ABCC12	chr16:48085707-48087939
ENST00000311303.7	ABCC12	chr16:48086820-48087925
ENST00000529504.5	ABCC12	chr16:48086820-48087939
ENST00000311303.7	ABCC12	chr16:48096903-48100871
ENST00000529504.5	ABCC12	chr16:48101010-48105138
ENST00000534418.5	ABCC12	chr16:48108530-48111577
ENST00000311303.7	ABCC12	chr16:48111508-48111577
ENST00000529084.5	ABCC12	chr16:48115619-48121715
ENST00000533639.5	ABCC12	chr16:48138376-48139187
ENST00000534418.5	ABCC12	chr16:48138376-48140686
ENST00000311303.7	ABCC12	chr16:48140917-48141201
ENST00000529084.5	ABCC12	chr16:48146475-48153615
ENST00000527640.1	ABCC12	chr16:48146475-48155817
ENST00000529084.5	ABCC12	chr16:48153885-48155840
ENST00000370449.8	ABCC2	chr10:99797332-99799206
ENST00000370449.8	ABCC2	chr10:99799371-99800385
ENST00000370449.8	ABCC2	chr10:99800564-99804018
ENST00000370449.8	ABCC2	chr10:99804274-99805381
ENST00000370449.8	ABCC2	chr10:99805448-99807383
ENST00000370449.8	ABCC2	chr10:99807522-99808082
ENST00000370449.8	ABCC2	chr10:99808230-99810133
ENST00000370449.8	ABCC2	chr10:99810219-99811535
ENST00000370449.8	ABCC2	chr10:99811603-99813017
ENST00000370449.8	ABCC2	chr10:99813145-99817307
ENST00000370449.8	ABCC2	chr10:99817485-99818789
ENST00000370449.8	ABCC2	chr10:99818958-99819088
ENST00000370449.8	ABCC2	chr10:99819270-99830306
ENST00000370449.8	ABCC2	chr10:99830434-99830715
ENST00000370449.8	ABCC2	chr10:99830852-99831610
ENST00000370449.8	ABCC2	chr10:99831831-99831976
ENST00000370449.8	ABCC2	chr10:99832132-99834379
ENST00000370449.8	ABCC2	chr10:99834536-99836090
ENST00000370449.8	ABCC2	chr10:99836291-99841966
ENST00000370449.8	ABCC2	chr10:99842094-99843798
ENST00000370449.8	ABCC2	chr10:99843901-99844321
ENST00000370449.8	ABCC2	chr10:99844466-99845623
ENST00000370449.8	ABCC2	chr10:99845783-99846960
ENST00000370449.8	ABCC2	chr10:99847128-99850601
ENST00000370449.8	ABCC2	chr10:99850797-99851501
ENST00000515707.1	ABCC3	chr17:50634811-50634921
ENST00000515707.1	ABCC3	chr17:50634982-50635214
ENST00000513511.5	ABCC3	chr17:50634982-50643548
ENST00000515707.1	ABCC3	chr17:50635384-50635522
ENST00000513511.5	ABCC3	chr17:50643662-50655831
ENST00000502426.5	ABCC3	chr17:50658497-50659181
ENST00000515585.1	ABCC3	chr17:50658547-50659236
ENST00000515585.1	ABCC3	chr17:50659369-50663680
ENST00000513589.1	ABCC3	chr17:50662260-50663680
ENST00000503304.1	ABCC3	chr17:50668518-50669139
ENST00000510633.5	ABCC3	chr17:50673170-50673468
ENST00000510891.1	ABCC3	chr17:50674451-50675361
ENST00000506464.5	ABCC3	chr17:50675477-50675653
ENST00000513745.1	ABCC3	chr17:50676454-50677743
ENST00000504586.1	ABCC3	chr17:50687731-50688410
ENST00000376887.8	ABCC4	chr13:95021683-95034604
ENST00000376887.8	ABCC4	chr13:95034740-95043681
ENST00000471041.1	ABCC4	chr13:95053185-95055569
ENST00000376887.8	ABCC4	chr13:95053185-95062703
ENST00000376887.8	ABCC4	chr13:95062860-95071661
ENST00000376887.8	ABCC4	chr13:95073305-95074213
ENST00000376887.8	ABCC4	chr13:95075552-95083139
ENST00000376887.8	ABCC4	chr13:95083291-95115921
ENST00000536256.3	ABCC4	chr13:95210782-95246974
ENST00000443497.1	ABCC5	chr3:183938061-183942432
ENST00000443497.1	ABCC5	chr3:183942516-183942726
ENST00000265586.10	ABCC5	chr3:183947511-183949971
ENST00000437205.5	ABCC5	chr3:183972035-183977516
ENST00000492216.1	ABCC5	chr3:183983008-183983434
ENST00000392579.6	ABCC5	chr3:183984895-183987769
ENST00000382494.6	ABCC5	chr3:183985379-183987769
ENST00000443376.5	ABCC5	chr3:183985456-183987769
ENST00000438979.6	ABCC5	chr3:183989384-184009888
ENST00000446941.2	ABCC5	chr3:184001252-184014263
ENST00000438979.6	ABCC5	chr3:184009978-184014263
ENST00000437341.5	ABCC5	chr3:184014448-184017350
ENST00000422946.1	ABCC5-AS1	chr3:184006462-184010450
ENST00000422946.1	ABCC5-AS1	chr3:184010642-184011265
ENST00000456970.6	ABCC6	chr16_KI270853v1_alt:16161565-16165622
ENST00000576683.1	ABCC6	chr16_KI270853v1_alt:16175987-16177444
ENST00000205557.11	ABCC6	chr16_KI270853v1_alt:16175987-16177451
ENST00000205557.11	ABCC6	chr16_KI270853v1_alt:16177627-16178797
ENST00000574094.5	ABCC6	chr16_KI270853v1_alt:16181926-16184958
ENST00000577103.1	ABCC6	chr16_KI270853v1_alt:16219948-16220272
ENST00000574094.5	ABCC6	chr16_KI270853v1_alt:16219948-16221612
ENST00000577103.1	ABCC6	chr16_KI270853v1_alt:16220389-16221648
ENST00000620078.4	ABCC6	chr16_KI270853v1_alt:1819495-1820922
ENST00000633611.1	ABCC6	chr16_KI270853v1_alt:1819495-1823552
ENST00000620078.4	ABCC6	chr16_KI270853v1_alt:1821123-1823552
ENST00000632055.1	ABCC6	chr16_KI270853v1_alt:1833997-1835454
ENST00000620078.4	ABCC6	chr16_KI270853v1_alt:1833997-1835461
ENST00000633611.1	ABCC6	chr16_KI270853v1_alt:1833997-1836808
ENST00000620078.4	ABCC6	chr16_KI270853v1_alt:1835637-1836808
ENST00000632562.1	ABCC6	chr16_KI270853v1_alt:1839931-1842962
ENST00000632157.1	ABCC6	chr16_KI270853v1_alt:1877943-1878267
ENST00000632562.1	ABCC6	chr16_KI270853v1_alt:1877943-1879607
ENST00000632157.1	ABCC6	chr16_KI270853v1_alt:1878384-1879643
ENST00000525022.1	ABCC8	chr11:17393213-17393696
ENST00000531642.5	ABCC8	chr11:17395471-17395609
ENST00000526168.5	ABCC8	chr11:17395639-17395851
ENST00000531891.1	ABCC8	chr11:17397017-17397192
ENST00000528374.1	ABCC8	chr11:17397059-17397192
ENST00000531137.1	ABCC8	chr11:17398368-17402660
ENST00000527905.5	ABCC8	chr11:17407130-17408391
ENST00000530147.5	ABCC8	chr11:17412747-17413478
ENST00000527905.5	ABCC8	chr11:17428641-17430813
ENST00000528202.5	ABCC8	chr11:17431033-17432203
ENST00000612903.1	ABCC8	chr11:17470223-17476628
ENST00000261200.8	ABCC9	chr12:21801182-21805997
ENST00000544039.5	ABCC9	chr12:21875727-21887825
ENST00000538350.5	ABCC9	chr12:21925560-21925941
ENST00000326684.8	ABCC9	chr12:21936695-21938017
ENST00000538350.5	ABCC9	chr12:21936695-21940709
ENST00000326684.8	ABCC9	chr12:21938078-21940709
ENST00000218104.5	ABCD1	chrX:153729413-153736111
ENST00000443684.2	ABCD1	chrX:153735428-153736111
ENST00000218104.5	ABCD1	chrX:153740720-153742986
ENST00000218104.5	ABCD1	chrX:153743072-153743220
ENST00000218104.5	ABCD1	chrX:153743347-153743488
ENST00000308666.3	ABCD2	chr12:39554132-39573715
ENST00000308666.3	ABCD2	chr12:39573842-39579534
ENST00000308666.3	ABCD2	chr12:39579620-39586151
ENST00000308666.3	ABCD2	chr12:39586298-39600570
ENST00000308666.3	ABCD2	chr12:39600717-39603911
ENST00000308666.3	ABCD2	chr12:39604007-39604761
ENST00000308666.3	ABCD2	chr12:39604931-39607598
ENST00000308666.3	ABCD2	chr12:39607715-39616987
ENST00000308666.3	ABCD2	chr12:39617169-39618676
ENST00000468860.1	ABCD3	chr1:94418952-94432586
ENST00000468860.1	ABCD3	chr1:94432653-94458606
ENST00000315713.5	ABCD3	chr1:94478316-94478523
ENST00000370214.8	ABCD3	chr1:94478316-94480463
ENST00000555904.1	ABCD4	chr14:74286567-74286700
ENST00000496015.5	ABCD4	chr14:74289286-74289482
ENST00000557554.5	ABCD4	chr14:74290500-74299547
ENST00000553745.5	ABCD4	chr14:74293249-74295853
ENST00000553998.5	ABCD4	chr14:74293280-74295147
ENST00000554453.5	ABCD4	chr14:74293311-74295147
ENST00000470637.1	ABCD4	chr14:74296450-74297638
ENST00000489207.1	ABCD4	chr14:74300036-74300149
ENST00000502586.5	ABCE1	chr4:145098420-145104388
ENST00000506506.5	ABCE1	chr4:145098420-145123020
ENST00000502803.5	ABCE1	chr4:145104516-145119931
ENST00000504292.1	ABCE1	chr4:145110445-145112238
ENST00000507193.5	ABCE1	chr4:145121392-145121603
ENST00000507193.5	ABCE1	chr4:145121814-145123020
ENST00000465731.1	ABCF1	chr6_GL000256v2_alt:1826648-1832906
ENST00000460247.1	ABCF1	chr6_GL000256v2_alt:1827388-1833648
ENST00000424994.5	ABCF1	chr6_GL000256v2_alt:1833003-1833161
ENST00000400609.3	ABCF1	chr6_GL000256v2_alt:1833264-1844959
ENST00000429395.5	ABCF1	chr6_GL000256v2_alt:1833745-1833903
ENST00000457970.2	ABCF1	chr6_GL000256v2_alt:1834006-1845703
ENST00000383587.8	ABCF1	chr6_GL000256v2_alt:1835608-1838154
ENST00000448939.6	ABCF1	chr6_GL000256v2_alt:1836351-1838898
ENST00000485585.5	ABCF1	chr6_GL000256v2_alt:1846245-1851655
ENST00000475528.1	ABCF1	chr6_GL000256v2_alt:1846989-1852397
ENST00000473708.1	ABCF1	chr6_GL000256v2_alt:1872318-1878577
ENST00000441688.5	ABCF1	chr6_GL000256v2_alt:1878674-1878832
ENST00000456791.2	ABCF1	chr6_GL000256v2_alt:1878935-1890632
ENST00000420257.6	ABCF1	chr6_GL000256v2_alt:1881280-1883826
ENST00000489832.1	ABCF1	chr6_GL000256v2_alt:1881790-1888046
ENST00000426591.5	ABCF1	chr6_GL000256v2_alt:1888143-1888301
ENST00000454094.2	ABCF1	chr6_GL000256v2_alt:1888404-1900106
ENST00000421042.6	ABCF1	chr6_GL000256v2_alt:1890749-1893294
ENST00000495194.5	ABCF1	chr6_GL000256v2_alt:1891918-1897326
ENST00000494413.1	ABCF1	chr6_GL000256v2_alt:1901391-1906798
ENST00000460512.1	ABCF1	chr6_GL000256v2_alt:1915607-1921863
ENST00000418552.5	ABCF1	chr6_GL000256v2_alt:1921960-1922118
ENST00000421608.2	ABCF1	chr6_GL000256v2_alt:1922221-1933923
ENST00000412443.6	ABCF1	chr6_GL000256v2_alt:1924566-1927111
ENST00000486105.1	ABCF1	chr6_GL000256v2_alt:1935208-1940615
ENST00000473316.1	ABCF1	chr6_GL000256v2_alt:2051283-2057540
ENST00000423030.5	ABCF1	chr6_GL000256v2_alt:2057637-2057795
ENST00000416932.2	ABCF1	chr6_GL000256v2_alt:2057898-2069594
ENST00000452530.6	ABCF1	chr6_GL000256v2_alt:2060243-2062789
ENST00000470464.5	ABCF1	chr6_GL000256v2_alt:2070880-2076291
ENST00000468958.1	ABCF1	chr6_GL000256v2_alt:30571561-30577817
ENST00000441867.5	ABCF1	chr6_GL000256v2_alt:30577914-30578072
ENST00000376545.7	ABCF1	chr6_GL000256v2_alt:30580520-30583065
ENST00000475993.1	ABCF1	chr6_GL000256v2_alt:30591162-30596568
ENST00000222388.6	ABCF2	chr7:151208108-151214057
ENST00000473874.1	ABCF2	chr7:151221681-151221777
ENST00000477252.1	ABCF2	chr7:151226501-151226737
ENST00000441774.1	ABCF2	chr7:151226501-151226856
ENST00000473311.5	ABCF3	chr3:184188408-184188663
ENST00000473311.5	ABCF3	chr3:184188671-184188760
ENST00000462050.5	ABCG1	chr21:42201724-42206945
ENST00000398457.6	ABCG1	chr21:42201724-42225670
ENST00000462050.5	ABCG1	chr21:42206987-42225670
ENST00000347800.6	ABCG1	chr21:42216189-42225670
ENST00000343687.7	ABCG1	chr21:42220047-42225670
ENST00000398437.1	ABCG1	chr21:42256617-42259314
ENST00000398437.1	ABCG1	chr21:42259503-42259988
ENST00000398437.1	ABCG1	chr21:42260140-42271069
ENST00000450121.5	ABCG1	chr21:42273436-42282273
ENST00000515655.5	ABCG2	chr4:88095600-88097452
ENST00000237612.7	ABCG2	chr4:88095610-88097452
ENST00000237612.7	ABCG2	chr4:88140015-88158385
ENST00000505480.5	ABCG2	chr4:88140015-88158576
ENST00000503830.1	ABCG2	chr4:88140015-88159204
ENST00000515655.5	ABCG2	chr4:88140015-88230993
ENST00000524604.5	ABCG4	chr11:119149281-119149953
ENST00000619701.4	ABCG4	chr11:119149364-119149953
ENST00000615496.4	ABCG4	chr11:119149689-119149953
ENST00000260645.5	ABCG5	chr2:43824433-43824888
ENST00000405322.5	ABCG5	chr2:43824433-43827982
ENST00000260645.5	ABCG5	chr2:43825019-43826381
ENST00000260645.5	ABCG5	chr2:43826522-43827982
ENST00000486512.5	ABCG5	chr2:43828469-43831768
ENST00000260645.5	ABCG5	chr2:43837956-43838536
ENST00000272286.2	ABCG8	chr2:43839117-43844506
ENST00000272286.2	ABCG8	chr2:43844609-43846154
ENST00000272286.2	ABCG8	chr2:43846312-43851583
ENST00000272286.2	ABCG8	chr2:43851823-43852353
ENST00000272286.2	ABCG8	chr2:43852487-43852598
ENST00000272286.2	ABCG8	chr2:43852869-43871975
ENST00000272286.2	ABCG8	chr2:43872139-43872222
ENST00000272286.2	ABCG8	chr2:43872307-43873786
ENST00000272286.2	ABCG8	chr2:43873987-43874406
ENST00000272286.2	ABCG8	chr2:43874484-43875145
ENST00000272286.2	ABCG8	chr2:43875414-43877560
ENST00000272286.2	ABCG8	chr2:43877689-43877775
ENST00000491580.1	ABHD10	chr3:111979204-111986263
ENST00000493784.1	ABHD10	chr3:111979204-111986913
ENST00000494817.1	ABHD10	chr3:111987052-111990699
ENST00000494817.1	ABHD10	chr3:111990752-111991376
ENST00000458339.5	ABHD11	chr7:73736692-73737561
ENST00000412965.5	ABHD11	chr7:73737221-73737561
ENST00000437891.5	ABHD11	chr7:73737361-73737561
ENST00000437775.6	ABHD11	chr7:73738443-73738645
ENST00000427153.1	ABHD11-AS1	chr7:73735091-73735240
ENST00000427153.1	ABHD11-AS1	chr7:73735500-73735727
ENST00000427153.1	ABHD11-AS1	chr7:73735849-73735929
ENST00000465694.1	ABHD12	chr20:25295031-25300698
ENST00000376542.7	ABHD12	chr20:25295031-25302218
ENST00000339157.9	ABHD12	chr20:25300885-25302218
ENST00000481556.1	ABHD12	chr20:25309576-25310199
ENST00000461204.1	ABHD12	chr20:25323431-25338884
ENST00000461204.1	ABHD12	chr20:25339005-25339226
ENST00000450393.5	ABHD12	chr20:25339352-25339621
ENST00000491682.5	ABHD12	chr20:25339352-25339694
ENST00000471287.5	ABHD12	chr20:25339352-25389925
ENST00000420647.5	ABHD1	chr2:27129128-27129513
ENST00000316470.8	ABHD1	chr2:27129928-27130104
ENST00000316470.8	ABHD1	chr2:27130154-27130250
ENST00000337334.6	ABHD12B	chr14:50872279-50877951
ENST00000337334.6	ABHD12B	chr14:50878080-50878744
ENST00000557345.5	ABHD12B	chr14:50881627-50886646
ENST00000554241.5	ABHD12B	chr14:50888904-50891267
ENST00000555292.1	ABHD12B	chr14:50888904-50893212
ENST00000556857.5	ABHD12B	chr14:50891104-50901828
ENST00000554566.5	ABHD12B	chr14:50893759-50895563
ENST00000553715.1	ABHD12B	chr14:50893759-50901828
ENST00000554566.5	ABHD12B	chr14:50895723-50901828
ENST00000553715.1	ABHD12B	chr14:50903468-50904005
ENST00000375898.3	ABHD13	chr13:108218660-108229198
ENST00000497864.5	ABHD14A	chr3:51971818-51977870
ENST00000494478.5	ABHD14A	chr3:51973906-51977870
ENST00000491470.1	ABHD14A	chr3:51978083-51980835
ENST00000458031.6	ABHD14A	chr3:51978375-51978680
ENST00000458031.6	ABHD14A	chr3:51978735-51980258
ENST00000458031.6	ABHD14A	chr3:51980283-51980464
ENST00000497128.1	ABHD14A-ACY1	chr3:51975205-51984046
ENST00000463937.1	ABHD14A-ACY1	chr3:51978375-51985206
ENST00000463721.5	ABHD14A-ACY1	chr3:51984159-51985206
ENST00000497128.1	ABHD14A-ACY1	chr3:51985466-51986254
ENST00000315877.14	ABHD14B	chr3:51970124-51970605
ENST00000487005.1	ABHD14B	chr3:51970185-51973964
ENST00000315877.14	ABHD14B	chr3:51970635-51970761
ENST00000315877.14	ABHD14B	chr3:51970788-51971459
ENST00000525795.1	ABHD14B	chr3:51971699-51971811
ENST00000483233.5	ABHD14B	chr3:51974235-51983200
ENST00000307201.4	ABHD15	chr17:29563087-29566085
ENST00000581474.1	ABHD15-AS1	chr17:29560700-29707056
ENST00000490636.5	ABHD16A	chr6_GL000256v2_alt:2948793-2949837
ENST00000497893.5	ABHD16A	chr6_GL000256v2_alt:2948793-2950913
ENST00000494438.5	ABHD16A	chr6_GL000256v2_alt:2949895-2950375
ENST00000481723.5	ABHD16A	chr6_GL000256v2_alt:2956863-2957905
ENST00000483948.5	ABHD16A	chr6_GL000256v2_alt:2956863-2958981
ENST00000482058.5	ABHD16A	chr6_GL000256v2_alt:2957963-2958443
ENST00000479622.5	ABHD16A	chr6_GL000256v2_alt:3000328-3001370
ENST00000493080.5	ABHD16A	chr6_GL000256v2_alt:3000328-3002446
ENST00000495335.5	ABHD16A	chr6_GL000256v2_alt:3001428-3001908
ENST00000461585.5	ABHD16A	chr6_GL000256v2_alt:3006077-3007121
ENST00000496614.5	ABHD16A	chr6_GL000256v2_alt:3006077-3008197
ENST00000475067.5	ABHD16A	chr6_GL000256v2_alt:3007179-3007659
ENST00000479248.5	ABHD16A	chr6_GL000256v2_alt:3042902-3043946
ENST00000460398.5	ABHD16A	chr6_GL000256v2_alt:3042902-3045022
ENST00000488103.5	ABHD16A	chr6_GL000256v2_alt:3044004-3044484
ENST00000477462.5	ABHD16A	chr6_GL000256v2_alt:31693433-31700941
ENST00000440843.2	ABHD16A	chr6_GL000256v2_alt:31701029-31702611
ENST00000468784.5	ABHD16A	chr6_GL000256v2_alt:3178320-3179362
ENST00000490196.5	ABHD16A	chr6_GL000256v2_alt:3178320-3180438
ENST00000464268.5	ABHD16A	chr6_GL000256v2_alt:3179420-3179900
ENST00000590661.1	ABHD17A	chr19:1877648-1879920
ENST00000592757.1	ABHD17A	chr19:1878905-1879920
ENST00000590661.1	ABHD17A	chr19:1880062-1881234
ENST00000250974.9	ABHD17A	chr19:1880116-1880895
ENST00000250974.9	ABHD17A	chr19:1881049-1881234
ENST00000377041.6	ABHD17B	chr9:71862608-71866798
ENST00000560609.1	ABHD17C	chr15:80679762-80749512
ENST00000559506.5	ABHD17C	chr15:80703469-80749512
ENST00000560126.1	ABHD17C	chr15:80704846-80704979
ENST00000560126.1	ABHD17C	chr15:80705113-80749512
ENST00000558464.1	ABHD17C	chr15:80749591-80754150
ENST00000513371.1	ABHD18	chr4:127965607-127965953
ENST00000513371.1	ABHD18	chr4:127966057-127982938
ENST00000388795.9	ABHD18	chr4:127984424-128001715
ENST00000388795.9	ABHD18	chr4:128001761-128008919
ENST00000473040.6	ABHD18	chr4:128009202-128009559
ENST00000473040.6	ABHD18	chr4:128009636-128017357
ENST00000569411.5	ABHD2	chr15:89087517-89113724
ENST00000565973.5	ABHD2	chr15:89088564-89090282
ENST00000562254.1	ABHD2	chr15:89088564-89093631
ENST00000352732.9	ABHD2	chr15:89088564-89113724
ENST00000565973.5	ABHD2	chr15:89090373-89102396
ENST00000569550.5	ABHD2	chr15:89104045-89113724
ENST00000565825.5	ABHD2	chr15:89104271-89106269
ENST00000565825.5	ABHD2	chr15:89106403-89113731
ENST00000562073.1	ABHD2	chr15:89175996-89183331
ENST00000580477.1	ABHD3	chr18:21655084-21656860
ENST00000580981.5	ABHD3	chr18:21659344-21702315
ENST00000579875.5	ABHD3	chr18:21664231-21702315
ENST00000584464.1	ABHD3	chr18:21683006-21683919
ENST00000577891.1	ABHD3	chr18:21703678-21704503
ENST00000542041.1	ABHD4	chr14:22598443-22601666
ENST00000545034.5	ABHD4	chr14:22600194-22601666
ENST00000216327.10	ABHD4	chr14:22601756-22603587
ENST00000541962.1	ABHD4	chr14:22603458-22603924
ENST00000537243.5	ABHD4	chr14:22603497-22603600
ENST00000418446.6	ABHD4	chr14:22603763-22606421
ENST00000544562.5	ABHD4	chr14:22604080-22605786
ENST00000216327.10	ABHD4	chr14:22604091-22609626
ENST00000544562.5	ABHD4	chr14:22605867-22606421
ENST00000489928.1	ABHD4	chr14:22611693-22612003
ENST00000456453.5	ABHD5	chr3:43690203-43690380
ENST00000456453.5	ABHD5	chr3:43690711-43699275
ENST00000454293.1	ABHD5	chr3:43691510-43699275
ENST00000013894.2	ABHD5	chr3:43699362-43699501
ENST00000013894.2	ABHD5	chr3:43699534-43701911
ENST00000013894.2	ABHD5	chr3:43702009-43702214
ENST00000458276.6	ABHD5	chr3:43715059-43717670
ENST00000413300.1	ABHD5	chr3:43715059-43717765
ENST00000463153.1	ABHD5	chr3:43718562-43734049
ENST00000478253.5	ABHD6	chr3:58237917-58249877
ENST00000463756.5	ABHD6	chr3:58238184-58249877
ENST00000485900.1	ABHD6	chr3:58238645-58256561
ENST00000475982.5	ABHD6	chr3:58256706-58258402
ENST00000475982.5	ABHD6	chr3:58258625-58267188
ENST00000613521.4	ABHD6	chr3:58293613-58293614
ENST00000613521.4	ABHD6	chr3:58293687-58293688
ENST00000480457.1	ABHD6	chr3:58294401-58295345
ENST00000247706.3	ABHD8	chr19:17292832-17294287
ENST00000247706.3	ABHD8	chr19:17294505-17294674
ENST00000247706.3	ABHD8	chr19:17294846-17300855
ENST00000594194.1	ABHD8	chr19:17301625-17302182
ENST00000247706.3	ABHD8	chr19:17301625-17303241
ENST00000593489.1	ABHD8	chr19:17301625-17310166
ENST00000594194.1	ABHD8	chr19:17302233-17303241
ENST00000376137.8	ABI1	chr10:26755742-26765217
ENST00000490841.6	ABI1	chr10:26770346-26823137
ENST00000346832.9	ABI1	chr10:26823306-26839732
ENST00000346832.9	ABI1	chr10:26839784-26860746
ENST00000413635.5	ABI2	chr2:203328632-203342196
ENST00000447762.5	ABI2	chr2:203328632-203351554
ENST00000425253.1	ABI2	chr2:203328632-203355153
ENST00000261016.10	ABI2	chr2:203328632-203366880
ENST00000444584.1	ABI2	chr2:203328632-203366883
ENST00000413635.5	ABI2	chr2:203342231-203366876
ENST00000447762.5	ABI2	chr2:203351679-203366876
ENST00000425253.1	ABI2	chr2:203355325-203366876
ENST00000416001.5	ABI2	chr2:203366997-203402575
ENST00000261016.10	ABI2	chr2:203367045-203375931
ENST00000376135.5	ABI2	chr2:203380385-203383246
ENST00000451591.6	ABI2	chr2:203394847-203395658
ENST00000416396.5	ABI2	chr2:203394847-203402575
ENST00000422511.6	ABI2	chr2:203395781-203396883
ENST00000430574.5	ABI2	chr2:203402735-203403316
ENST00000430574.5	ABI2	chr2:203403362-203416907
ENST00000464761.1	ABI2	chr2:203427270-203436670
ENST00000419580.6	ABI3	chr17:49216681-49217738
ENST00000225941.5	ABI3	chr17:49216699-49217738
ENST00000486770.5	ABI3BP	chr3:100789517-100794922
ENST00000527943.5	ABI3BP	chr3:100795004-100795803
ENST00000527943.5	ABI3BP	chr3:100795852-100796408
ENST00000471901.5	ABI3BP	chr3:100808236-100821053
ENST00000487012.5	ABI3BP	chr3:100808236-100822588
ENST00000478235.5	ABI3BP	chr3:100808236-100824857
ENST00000528305.5	ABI3BP	chr3:100813736-100862310
ENST00000487012.5	ABI3BP	chr3:100825845-100829580
ENST00000495591.5	ABI3BP	chr3:100828453-100830577
ENST00000471714.5	ABI3BP	chr3:100829665-100830577
ENST00000466947.5	ABI3BP	chr3:100834774-100846371
ENST00000534413.5	ABI3BP	chr3:100835661-100839568
ENST00000528490.5	ABI3BP	chr3:100835661-100846371
ENST00000533795.5	ABI3BP	chr3:100837172-100838401
ENST00000534256.5	ABI3BP	chr3:100837172-100839568
ENST00000495591.5	ABI3BP	chr3:100839617-100840819
ENST00000459682.1	ABI3BP	chr3:100850735-100862310
ENST00000483129.5	ABI3BP	chr3:100862386-100864001
ENST00000528305.5	ABI3BP	chr3:100862910-100864832
ENST00000527258.5	ABI3BP	chr3:100902687-100914427
ENST00000530539.1	ABI3BP	chr3:100902687-100993305
ENST00000532144.1	ABI3BP	chr3:100926482-100930715
ENST00000530236.5	ABI3BP	chr3:100926482-100945579
ENST00000530236.5	ABI3BP	chr3:100945677-100993305
ENST00000372348.6	ABL1	chr9:130714456-130854063
ENST00000393293.4	ABL1	chr9:130714456-130854066
ENST00000318560.5	ABL1	chr9:130835526-130854063
ENST00000392043.3	ABL2	chr1:179110846-179112308
ENST00000369256.6	ABLIM1	chr10:114448027-114451623
ENST00000440467.5	ABLIM1	chr10:114450136-114451623
ENST00000428430.1	ABLIM1	chr10:114491879-114526638
ENST00000477638.1	ABLIM1	chr10:114595134-114601826
ENST00000477638.1	ABLIM1	chr10:114601962-114610628
ENST00000277895.9	ABLIM1	chr10:114601962-114657956
ENST00000545242.5	ABLIM2	chr4:7983350-7984838
ENST00000504172.1	ABLIM2	chr4:8009103-8010429
ENST00000514025.5	ABLIM2	chr4:8019672-8029655
ENST00000545242.5	ABLIM2	chr4:8019678-8020200
ENST00000318888.8	ABLIM2	chr4:8020212-8020213
ENST00000515079.1	ABLIM2	chr4:8036296-8041349
ENST00000515171.5	ABLIM3	chr5:149198403-149199043
ENST00000515171.5	ABLIM3	chr5:149199123-149200315
ENST00000519549.1	ABLIM3	chr5:149239889-149240467
ENST00000356541.4	ABLIM3	chr5:149251429-149252754
ENST00000504238.5	ABLIM3	chr5:149252838-149259545
ENST00000538324.2	ABO	chr9:133255671-133255674
ENST00000572441.5	ABR	chr17_KI270910v1_alt:1005149-1011936
ENST00000571797.5	ABR	chr17_KI270910v1_alt:1006121-1007164
ENST00000572650.1	ABR	chr17_KI270910v1_alt:1009785-1010424
ENST00000573559.3	ABR	chr17_KI270910v1_alt:1010864-1011144
ENST00000577052.5	ABR	chr17_KI270910v1_alt:1011662-1011845
ENST00000572152.5	ABR	chr17_KI270910v1_alt:1011986-1012473
ENST00000571383.5	ABR	chr17_KI270910v1_alt:1012798-1013043
ENST00000571022.5	ABR	chr17_KI270910v1_alt:1013165-1039538
ENST00000576964.5	ABR	chr17_KI270910v1_alt:1050144-1067166
ENST00000574544.1	ABR	chr17_KI270910v1_alt:1050635-1056997
ENST00000575770.5	ABR	chr17_KI270910v1_alt:1057103-1057843
ENST00000571945.5	ABR	chr17_KI270910v1_alt:1073678-1078804
ENST00000536794.6	ABR	chr17_KI270910v1_alt:1073678-1078813
ENST00000575934.5	ABR	chr17_KI270910v1_alt:1091851-1125182
ENST00000291107.6	ABR	chr17_KI270910v1_alt:1100736-1108933
ENST00000570441.5	ABR	chr17_KI270910v1_alt:1100736-1115275
ENST00000570525.5	ABR	chr17_KI270910v1_alt:1125368-1126339
ENST00000574632.5	ABR	chr17_KI270910v1_alt:1125368-1153809
ENST00000574266.1	ABR	chr17_KI270910v1_alt:1125368-1177916
ENST00000302538.9	ABR	chr17_KI270910v1_alt:1125368-1179666
ENST00000544583.6	ABR	chr17_KI270910v1_alt:1125368-1186799
ENST00000627424.2	ABR	chr17_KI270910v1_alt:113695-118821
ENST00000631260.2	ABR	chr17_KI270910v1_alt:113695-118830
ENST00000574048.2	ABR	chr17_KI270910v1_alt:1154239-1154382
ENST00000571306.1	ABR	chr17_KI270910v1_alt:1154239-1154544
ENST00000574632.5	ABR	chr17_KI270910v1_alt:1154239-1154743
ENST00000574048.2	ABR	chr17_KI270910v1_alt:1154448-1154883
ENST00000630582.2	ABR	chr17_KI270910v1_alt:117226-122351
ENST00000619569.4	ABR	chr17_KI270910v1_alt:117226-122360
ENST00000574266.1	ABR	chr17_KI270910v1_alt:1178060-1179666
ENST00000571543.1	ABR	chr17_KI270910v1_alt:1228299-1228792
ENST00000630943.2	ABR	chr17_KI270910v1_alt:135398-169260
ENST00000625740.2	ABR	chr17_KI270910v1_alt:140753-148950
ENST00000628370.2	ABR	chr17_KI270910v1_alt:140753-155292
ENST00000611021.3	ABR	chr17_KI270910v1_alt:144283-152480
ENST00000628817.2	ABR	chr17_KI270910v1_alt:144283-158824
ENST00000627242.2	ABR	chr17_KI270910v1_alt:169446-170417
ENST00000625918.2	ABR	chr17_KI270910v1_alt:169446-197652
ENST00000627499.1	ABR	chr17_KI270910v1_alt:169446-222388
ENST00000612118.4	ABR	chr17_KI270910v1_alt:169446-224138
ENST00000620619.4	ABR	chr17_KI270910v1_alt:169446-231271
ENST00000629513.1	ABR	chr17_KI270910v1_alt:198082-198225
ENST00000628631.1	ABR	chr17_KI270910v1_alt:198082-198387
ENST00000625918.2	ABR	chr17_KI270910v1_alt:198082-198586
ENST00000629513.1	ABR	chr17_KI270910v1_alt:198291-198726
ENST00000627499.1	ABR	chr17_KI270910v1_alt:222532-224138
ENST00000631183.2	ABR	chr17_KI270910v1_alt:89205-107185
ENST00000626136.2	ABR	chr17_KI270910v1_alt:89357-110436
ENST00000626570.1	ABR	chr17_KI270910v1_alt:89848-95538
ENST00000631336.2	ABR	chr17_KI270910v1_alt:95492-96194
ENST00000628615.2	ABR	chr17_KI270910v1_alt:95644-96344
ENST00000311955.3	ABRA	chr8:106761515-106769522
ENST00000367660.3	ABRACL	chr6:139034222-139042718
ENST00000274849.2	ABT1	chr6:26597224-26597913
ENST00000274849.2	ABT1	chr6:26598111-26598264
ENST00000467179.5	ABTB1	chr3:127673384-127674390
ENST00000466612.5	ABTB1	chr3:127673609-127674390
ENST00000491633.5	ABTB1	chr3:127677084-127677806
ENST00000497162.1	ABTB1	chr3:127677844-127679572
ENST00000497162.1	ABTB1	chr3:127679680-127679984
ENST00000435224.2	ABTB2	chr11:34152585-34154264
ENST00000435224.2	ABTB2	chr11:34154379-34154700
ENST00000435224.2	ABTB2	chr11:34154770-34159295
ENST00000435224.2	ABTB2	chr11:34159387-34159905
ENST00000435224.2	ABTB2	chr11:34160009-34160247
ENST00000435224.2	ABTB2	chr11:34160354-34160902
ENST00000435224.2	ABTB2	chr11:34161082-34162575
ENST00000435224.2	ABTB2	chr11:34162806-34164685
ENST00000435224.2	ABTB2	chr11:34164822-34165259
ENST00000435224.2	ABTB2	chr11:34165357-34167258
ENST00000435224.2	ABTB2	chr11:34167361-34167902
ENST00000435224.2	ABTB2	chr11:34167993-34170905
ENST00000435224.2	ABTB2	chr11:34171072-34173154
ENST00000530814.1	ABTB2	chr11:34204691-34242474
ENST00000435224.2	ABTB2	chr11:34204691-34356700
ENST00000562538.1	AC000032.2	chr1:109693467-109693601
ENST00000634116.1	AC000035.3	chr22:29480243-29480793
ENST00000449652.1	AC000036.4	chr22:50737105-50737389
ENST00000452326.1	AC000067.1	chr22:19667200-19667445
ENST00000431090.1	AC000068.5	chr22:19448326-19448441
ENST00000413812.1	AC000099.1	chr7:127215254-127219466
ENST00000450061.5	AC000099.1	chr7:127215254-127228372
ENST00000413812.1	AC000099.1	chr7:127219703-127228372
ENST00000441019.1	AC000111.3	chr7:117560793-117564515
ENST00000456270.1	AC000111.6	chr7:117604990-117616228
ENST00000456270.1	AC000111.6	chr7:117616341-117647350
ENST00000414227.1	AC000120.7	chr7:92200443-92205697
ENST00000418215.1	AC000123.4	chr7:127350518-127351397
ENST00000448311.1	AC000124.1	chr7:127476970-127477596
ENST00000448311.1	AC000124.1	chr7:127477669-127479132
ENST00000448311.1	AC000124.1	chr7:127479238-127485111
ENST00000488818.1	AC000370.2	chr7:126379002-126415228
ENST00000488818.1	AC000370.2	chr7:126415339-126418235
ENST00000488818.1	AC000370.2	chr7:126418296-126419832
ENST00000488818.1	AC000370.2	chr7:126419946-126421063
ENST00000488818.1	AC000370.2	chr7:126421177-126421427
ENST00000488818.1	AC000370.2	chr7:126421581-126424120
ENST00000532913.1	AC002056.5	chr22:50740841-50743484
ENST00000420245.1	AC002064.4	chr7:90266167-90268908
ENST00000420245.1	AC002064.4	chr7:90268938-90270089
ENST00000445784.1	AC002064.5	chr7:90312801-90320357
ENST00000445784.1	AC002064.5	chr7:90320422-90322228
ENST00000446355.2	AC002066.1	chr7:116238277-116239014
ENST00000446355.2	AC002066.1	chr7:116239250-116243877
ENST00000446355.2	AC002066.1	chr7:116243937-116482812
ENST00000439070.1	AC002066.1	chr7:116416542-116417123
ENST00000439070.1	AC002066.1	chr7:116417310-116465188
ENST00000446355.2	AC002066.1	chr7:116482904-116499353
ENST00000435257.1	AC002076.10	chr7:93891080-93893241
ENST00000453968.1	AC002115.5	chr19:35597958-35600640
ENST00000453968.1	AC002115.5	chr19:35600755-35601304
ENST00000589603.1	AC002115.9	chr19:35608804-35612617
ENST00000586962.1	AC002116.7	chr19:36014587-36016811
ENST00000586962.1	AC002116.7	chr19:36016961-36019233
ENST00000586962.1	AC002116.7	chr19:36019385-36045708
ENST00000473572.2	AC002116.8	chr19:36008692-36009258
ENST00000473572.2	AC002116.8	chr19:36009554-36010566
ENST00000473572.2	AC002116.8	chr19:36011078-36011403
ENST00000473572.2	AC002116.8	chr19:36011465-36013020
ENST00000473572.2	AC002116.8	chr19:36013090-36013343
ENST00000473572.2	AC002116.8	chr19:36013423-36014174
ENST00000452741.1	AC002117.1	chr17:45150920-45159329
ENST00000589950.1	AC002117.1	chr17:45150920-45161460
ENST00000444032.1	AC002127.4	chr7:88710696-88732706
ENST00000444032.1	AC002127.4	chr7:88733035-88733564
ENST00000444032.1	AC002127.4	chr7:88733655-88742016
ENST00000444032.1	AC002127.4	chr7:88742078-88747237
ENST00000444032.1	AC002127.4	chr7:88747340-88756579
ENST00000604161.1	AC002128.5	chr19:35251700-35253281
ENST00000559614.2	AC002306.1	chr19:19606766-19608139
ENST00000569360.1	AC002310.11	chr16:30526052-30532278
ENST00000569360.1	AC002310.11	chr16:30533149-30534196
ENST00000569360.1	AC002310.11	chr16:30534311-30534450
ENST00000569752.1	AC002310.12	chr16:30535481-30535817
ENST00000457283.3	AC002310.12	chr16:30535481-30536428
ENST00000568114.1	AC002310.13	chr16:30534311-30557986
ENST00000486926.1	AC002310.7	chr16:30572412-30581723
ENST00000492040.1	AC002310.7	chr16:30572412-30582529
ENST00000486926.1	AC002310.7	chr16:30582149-30582529
ENST00000443373.1	AC002331.1	chr16:26584945-26594709
ENST00000456981.1	AC002368.4	chrX:148498423-148500537
ENST00000448260.2	AC002383.2	chr7:89444058-89469602
ENST00000448260.2	AC002383.2	chr7:89469660-89474894
ENST00000448260.2	AC002383.2	chr7:89475044-89490119
ENST00000448260.2	AC002383.2	chr7:89490275-89491634
ENST00000448260.2	AC002383.2	chr7:89491711-89494112
ENST00000436714.1	AC002386.1	chr7:109322614-109326211
ENST00000585365.1	AC002398.11	chr19:35747482-35748128
ENST00000591091.1	AC002398.11	chr19:35747482-35751960
ENST00000587767.1	AC002398.12	chr19:35754872-35755136
ENST00000589397.1	AC002398.13	chr19:35769293-35770750
ENST00000591613.2	AC002398.9	chr19:35745701-35745834
ENST00000591613.2	AC002398.9	chr19:35745992-35746418
ENST00000591613.2	AC002398.9	chr19:35746524-35752175
ENST00000591613.2	AC002398.9	chr19:35752252-35752433
ENST00000591613.2	AC002398.9	chr19:35752485-35752803
ENST00000591613.2	AC002398.9	chr19:35752834-35752913
ENST00000591613.2	AC002398.9	chr19:35753000-35753086
ENST00000591613.2	AC002398.9	chr19:35753254-35754016
ENST00000591613.2	AC002398.9	chr19:35754158-35754245
ENST00000591613.2	AC002398.9	chr19:35754320-35754392
ENST00000451776.1	AC002401.1	chr17:50135678-50137292
ENST00000451776.1	AC002401.1	chr17:50137409-50145122
ENST00000451776.1	AC002401.1	chr17:50145231-50146024
ENST00000417881.2	AC002429.5	chr7:95156952-95174946
ENST00000417881.2	AC002429.5	chr7:95175090-95176492
ENST00000417881.2	AC002429.5	chr7:95176532-95214184
ENST00000416502.5	AC002451.3	chr7:95596784-95606939
ENST00000432265.1	AC002451.3	chr7:95596784-95613050
ENST00000411728.1	AC002451.3	chr7:95609863-95613050
ENST00000452050.5	AC002454.1	chr7:92836564-92854908
ENST00000435695.1	AC002454.1	chr7:92836564-92916836
ENST00000419668.1	AC002454.1	chr7:92854954-92855683
ENST00000452050.5	AC002454.1	chr7:92854954-92916836
ENST00000424523.1	AC002454.1	chr7:92855000-92916836
ENST00000419668.1	AC002454.1	chr7:92855828-92916836
ENST00000415965.5	AC002456.2	chr7:90591902-90595727
ENST00000441971.5	AC002456.2	chr7:90591902-90595732
ENST00000412669.1	AC002456.2	chr7:90591902-90597196
ENST00000453459.1	AC002463.3	chr7:112622620-112632557
ENST00000453459.1	AC002463.3	chr7:112632666-112635278
ENST00000453459.1	AC002463.3	chr7:112635367-112635837
ENST00000453459.1	AC002463.3	chr7:112635923-112640161
ENST00000453459.1	AC002463.3	chr7:112640219-112699329
ENST00000453459.1	AC002463.3	chr7:112699523-112701366
ENST00000453459.1	AC002463.3	chr7:112701438-112707736
ENST00000436097.1	AC002465.2	chr7:117301031-117322057
ENST00000609979.1	AC002467.7	chr7:107743404-107743932
ENST00000457510.2	AC002467.7	chr7:107743404-107744058
ENST00000440971.2	AC002467.7	chr7:107743404-107744372
ENST00000450652.1	AC002472.11	chr22:21031504-21042702
ENST00000450652.1	AC002472.11	chr22:21043056-21043906
ENST00000414116.1	AC002480.2	chr7:22651154-22652945
ENST00000414116.1	AC002480.2	chr7:22653152-22653246
ENST00000414116.1	AC002480.2	chr7:22653415-22663081
ENST00000414116.1	AC002480.2	chr7:22663917-22665344
ENST00000435127.1	AC002480.3	chr7:22563431-22564965
ENST00000435127.1	AC002480.3	chr7:22565153-22571774
ENST00000435127.1	AC002480.3	chr7:22572014-22572084
ENST00000439823.1	AC002480.4	chr7:22589802-22591162
ENST00000442252.1	AC002480.5	chr7:22572761-22661664
ENST00000413796.1	AC002511.2	chr19:35424451-35424591
ENST00000428426.2	AC002511.3	chr19:35433103-35433588
ENST00000428426.2	AC002511.3	chr19:35433834-35433940
ENST00000428426.2	AC002511.3	chr19:35434112-35434204
ENST00000435112.5	AC002539.1	chr17:70017393-70019487
ENST00000587325.1	AC002539.1	chr17:70018208-70018530
ENST00000587325.1	AC002539.1	chr17:70018592-70019462
ENST00000587325.1	AC002539.1	chr17:70022198-70053298
ENST00000435112.5	AC002539.1	chr17:70022198-70128068
ENST00000587325.1	AC002539.1	chr17:70053481-70053640
ENST00000587325.1	AC002539.1	chr17:70053720-70073225
ENST00000435112.5	AC002539.1	chr17:70128158-70128642
ENST00000565916.1	AC002550.5	chr16:19707132-19714785
ENST00000569881.1	AC002551.1	chr16:27643360-27644232
ENST00000596918.5	AC002985.3	chr19:18907113-18910970
ENST00000593484.1	AC002985.3	chr19:18907113-18912983
ENST00000596918.5	AC002985.3	chr19:18911072-18912983
ENST00000597658.1	AC003002.4	chr19:57363704-57368543
ENST00000597658.1	AC003002.4	chr19:57368580-57371781
ENST00000597658.1	AC003002.4	chr19:57371909-57398429
ENST00000596400.1	AC003002.6	chr19:57394224-57417911
ENST00000600421.1	AC003002.6	chr19:57397175-57410879
ENST00000596617.5	AC003002.6	chr19:57397175-57413595
ENST00000596617.5	AC003002.6	chr19:57413637-57417911
ENST00000596400.1	AC003002.6	chr19:57418039-57419634
ENST00000611742.4	AC003003.5	chr16:19285940-19298672
ENST00000611742.4	AC003003.5	chr16:19298839-19304061
ENST00000611742.4	AC003003.5	chr16:19304156-19307544
ENST00000468219.1	AC003003.5	chr16:19305185-19307544
ENST00000594562.1	AC003005.2	chr19:57478087-57481880
ENST00000595422.1	AC003005.2	chr19:57478087-57482895
ENST00000601674.5	AC003005.4	chr19:57491598-57504656
ENST00000599674.1	AC003005.4	chr19:57491598-57504659
ENST00000599221.1	AC003006.7	chr19:57682245-57746851
ENST00000594684.1	AC003006.7	chr19:57682245-57750784
ENST00000594684.1	AC003006.7	chr19:57750912-57753290
ENST00000571611.1	AC003009.1	chr16:13331990-13332519
ENST00000419382.5	AC003075.4	chr7:17280113-17281240
ENST00000436175.1	AC003075.4	chr7:17280302-17281240
ENST00000443664.1	AC003075.4	chr7:17280305-17281240
ENST00000419382.5	AC003075.4	chr7:17281314-17286242
ENST00000448664.5	AC003075.4	chr7:17286517-17287751
ENST00000415246.1	AC003075.4	chr7:17286517-17291229
ENST00000424101.5	AC003075.4	chr7:17286517-17292370
ENST00000452249.5	AC003075.4	chr7:17286517-17295165
ENST00000419382.5	AC003075.4	chr7:17286517-17298351
ENST00000433005.1	AC003075.4	chr7:17286517-17299059
ENST00000448664.5	AC003075.4	chr7:17287815-17291229
ENST00000424101.5	AC003075.4	chr7:17292441-17295165
ENST00000427030.1	AC003084.2	chr7:117999139-118003165
ENST00000427030.1	AC003084.2	chr7:118003291-118004016
ENST00000435466.1	AC003088.1	chr7:110432311-110432810
ENST00000435466.1	AC003088.1	chr7:110432907-110511059
ENST00000435466.1	AC003088.1	chr7:110511115-110525455
ENST00000435466.1	AC003088.1	chr7:110525562-110534588
ENST00000456777.5	AC003090.1	chr7:25661732-25750785
ENST00000415536.5	AC003092.1	chr7:94022908-94061455
ENST00000438538.1	AC003092.1	chr7:94061271-94061455
ENST00000438538.1	AC003092.1	chr7:94064478-94066366
ENST00000411946.1	AC003092.2	chr7:94071959-94072250
ENST00000411946.1	AC003092.2	chr7:94072334-94076994
ENST00000412403.1	AC003101.1	chr17:31571362-31572084
ENST00000412403.1	AC003101.1	chr17:31572175-31575510
ENST00000597755.2	AC003104.1	chr17:42271773-42272443
ENST00000440522.1	AC003664.1	chr17:13299235-13299818
ENST00000440522.1	AC003664.1	chr17:13299988-13301118
ENST00000440522.1	AC003664.1	chr17:13301240-13303832
ENST00000440522.1	AC003664.1	chr17:13303952-13306735
ENST00000599190.1	AC003682.16	chr19:57625237-57626693
ENST00000598450.1	AC003956.1	chr19:15124226-15124463
ENST00000598450.1	AC003956.1	chr19:15124506-15125926
ENST00000574488.1	AC003958.2	chr17_GL383564v2_alt:110534-111489
ENST00000576889.5	AC003958.2	chr17_GL383564v2_alt:110534-112634
ENST00000574488.1	AC003958.2	chr17_GL383564v2_alt:111701-123569
ENST00000432258.1	AC003958.2	chr17_GL383564v2_alt:41410318-41411273
ENST00000430006.5	AC003958.2	chr17_GL383564v2_alt:41410318-41412418
ENST00000432258.1	AC003958.2	chr17_GL383564v2_alt:41411485-41423353
ENST00000596778.1	AC003973.4	chr19:22018262-22022083
ENST00000596778.1	AC003973.4	chr19:22022285-22022471
ENST00000596778.1	AC003973.4	chr19:22022600-22026235
ENST00000596778.1	AC003973.4	chr19:22026346-22027198
ENST00000596778.1	AC003973.4	chr19:22027345-22034672
ENST00000596778.1	AC003973.4	chr19:22034798-22034880
ENST00000596778.1	AC003973.4	chr19:22034999-22035097
ENST00000596778.1	AC003973.4	chr19:22035210-22036164
ENST00000600071.1	AC003973.5	chr19:22043526-22045878
ENST00000600071.1	AC003973.5	chr19:22045986-22046090
ENST00000600071.1	AC003973.5	chr19:22046313-22049814
ENST00000450977.2	AC003984.1	chr7:84532608-84549146
ENST00000446000.1	AC003984.1	chr7:84571108-84584150
ENST00000414127.1	AC003985.1	chr7:25321517-25325294
ENST00000414127.1	AC003985.1	chr7:25325407-25326780
ENST00000452700.1	AC003986.5	chr7:19144452-19144886
ENST00000419944.1	AC003986.6	chr7:19112668-19112754
ENST00000417460.1	AC003986.7	chr7:19120489-19121780
ENST00000447198.2	AC003988.1	chr7:80246503-80248731
ENST00000447198.2	AC003988.1	chr7:80248867-80263211
ENST00000447198.2	AC003988.1	chr7:80263359-80302871
ENST00000447198.2	AC003988.1	chr7:80302964-80312346
ENST00000594469.5	AC003991.3	chr7:88219487-88271762
ENST00000447058.2	AC003991.3	chr7:88229961-88231299
ENST00000447758.1	AC003991.3	chr7:88232168-88232919
ENST00000591739.1	AC003991.3	chr7:88232168-88241311
ENST00000628577.2	AC003991.3	chr7:88232168-88271762
ENST00000447758.1	AC003991.3	chr7:88233115-88292187
ENST00000629560.2	AC003991.3	chr7:88239501-88271762
ENST00000627345.2	AC003991.3	chr7:88243833-88253042
ENST00000595121.5	AC003991.3	chr7:88243878-88259708
ENST00000600908.5	AC003991.3	chr7:88243878-88276955
ENST00000627345.2	AC003991.3	chr7:88253161-88259708
ENST00000629560.2	AC003991.3	chr7:88271871-88283831
ENST00000628577.2	AC003991.3	chr7:88271871-88292187
ENST00000600908.5	AC003991.3	chr7:88277170-88282595
ENST00000627345.2	AC003991.3	chr7:88277170-88292187
ENST00000631117.2	AC003991.3	chr7:88279652-88282608
ENST00000629782.2	AC003991.3	chr7:88283910-88290291
ENST00000629782.2	AC003991.3	chr7:88290424-88292187
ENST00000627520.1	AC003991.3	chr7:88292311-88298275
ENST00000631117.2	AC003991.3	chr7:88292311-88304035
ENST00000412413.1	AC004009.3	chr7:27361971-27379348
ENST00000412413.1	AC004009.3	chr7:27379499-27404204
ENST00000412413.1	AC004009.3	chr7:27404326-27408808
ENST00000412413.1	AC004009.3	chr7:27408959-27409920
ENST00000416593.1	AC004012.1	chr7:95472063-95473692
ENST00000413406.1	AC004014.3	chr7:108909528-108946959
ENST00000413406.1	AC004014.3	chr7:108947039-108949348
ENST00000413406.1	AC004014.3	chr7:108949478-108952411
ENST00000443935.5	AC004019.13	chr22:17581549-17582250
ENST00000611039.1	AC004019.13	chr22:17581549-17585264
ENST00000443935.5	AC004019.13	chr22:17582373-17587866
ENST00000611039.1	AC004019.13	chr22:17585387-17587866
ENST00000500526.1	AC004051.2	chr4:109303328-109313342
ENST00000500526.1	AC004051.2	chr4:109313442-109314576
ENST00000500179.1	AC004053.1	chr4:104491061-104643010
ENST00000500179.1	AC004053.1	chr4:104643140-104643320
ENST00000500179.1	AC004053.1	chr4:104643403-104646898
ENST00000500179.1	AC004053.1	chr4:104646936-104659084
ENST00000500179.1	AC004053.1	chr4:104659207-104661420
ENST00000500179.1	AC004053.1	chr4:104661578-104672638
ENST00000500179.1	AC004053.1	chr4:104672749-104676052
ENST00000500179.1	AC004053.1	chr4:104676187-104684500
ENST00000500179.1	AC004053.1	chr4:104684600-104695590
ENST00000515111.1	AC004054.1	chr4:91108101-91112598
ENST00000508358.1	AC004063.1	chr4:104557025-104558056
ENST00000508358.1	AC004063.1	chr4:104558131-104567541
ENST00000508358.1	AC004063.1	chr4:104567735-104568662
ENST00000514879.1	AC004066.3	chr4:105540327-105541269
ENST00000514879.1	AC004066.3	chr4:105541403-105542570
ENST00000514879.1	AC004066.3	chr4:105542710-105552192
ENST00000504082.1	AC004069.2	chr4:105137719-105140509
ENST00000458577.1	AC004070.1	chrX:140216427-140216614
ENST00000597410.1	AC004076.7	chr19:57394224-57428458
ENST00000597410.1	AC004076.7	chr19:57428583-57438101
ENST00000596831.1	AC004076.9	chr19:57438093-57455652
ENST00000596831.1	AC004076.9	chr19:57456183-57475659
ENST00000415705.3	AC004076.9	chr19:57456183-57476633
ENST00000596831.1	AC004076.9	chr19:57475787-57476633
ENST00000411413.1	AC004112.4	chr7:112328399-112341054
ENST00000431064.1	AC004112.4	chr7:112328399-112384938
ENST00000411413.1	AC004112.4	chr7:112341123-112350463
ENST00000431064.1	AC004112.4	chr7:112385105-112399158
ENST00000431064.1	AC004112.4	chr7:112399229-112409508
ENST00000567127.1	AC004125.3	chr16:24236137-24247831
ENST00000567624.1	AC004125.3	chr16:24238034-24247091
ENST00000567127.1	AC004125.3	chr16:24247897-24251932
ENST00000567127.1	AC004125.3	chr16:24252132-24252706
ENST00000591866.2	AC004156.3	chr19:664512-667211
ENST00000624327.1	AC004158.3	chr16:72430064-72532958
ENST00000425837.1	AC004160.4	chr7:11407167-11410444
ENST00000425837.1	AC004160.4	chr7:11410531-11413813
ENST00000592843.1	AC004221.2	chr19:1238227-1238403
ENST00000592843.1	AC004221.2	chr19:1239041-1239363
ENST00000418393.1	AC004231.2	chr17_JH159146v1_alt:40921490-40928258
ENST00000418393.1	AC004231.2	chr17_JH159146v1_alt:40928425-40928523
ENST00000418393.1	AC004231.2	chr17_JH159146v1_alt:40928683-40975496
ENST00000576929.1	AC004231.2	chr17_JH159146v1_alt:70758-77526
ENST00000576929.1	AC004231.2	chr17_JH159146v1_alt:77693-77791
ENST00000576929.1	AC004231.2	chr17_JH159146v1_alt:77951-124891
ENST00000576522.1	AC004231.7	chr17_GL383564v2_alt:78341-79149
ENST00000576522.1	AC004231.7	chr17_GL383564v2_alt:79371-79546
ENST00000576522.1	AC004231.7	chr17_GL383564v2_alt:79673-79763
ENST00000576522.1	AC004231.7	chr17_GL383564v2_alt:79926-81250
ENST00000576522.1	AC004231.7	chr17_GL383564v2_alt:81408-81907
ENST00000576522.1	AC004231.7	chr17_GL383564v2_alt:81991-82093
ENST00000431165.1	AC004237.1	chr5:132688701-132689581
ENST00000629903.2	AC004237.1	chr5:132689835-132692450
ENST00000627142.2	AC004237.1	chr5:132689835-132697518
ENST00000431165.1	AC004237.1	chr5:132689835-132721354
ENST00000628061.1	AC004237.1	chr5:132689835-132723060
ENST00000629903.2	AC004237.1	chr5:132692635-132697518
ENST00000593588.1	AC004257.1	chr19:15221239-15222244
ENST00000568894.5	AC004381.6	chr16:20806491-20806951
ENST00000568501.5	AC004381.6	chr16:20806706-20808787
ENST00000568476.5	AC004381.6	chr16:20806706-20813189
ENST00000565340.5	AC004381.6	chr16:20806706-20821761
ENST00000566276.5	AC004381.6	chr16:20806722-20813189
ENST00000568647.5	AC004381.6	chr16:20806736-20806951
ENST00000563617.1	AC004381.6	chr16:20807364-20813189
ENST00000568501.5	AC004381.6	chr16:20808881-20813189
ENST00000566518.5	AC004381.6	chr16:20813303-20821761
ENST00000564200.1	AC004381.6	chr16:20821071-20821761
ENST00000561474.1	AC004381.6	chr16:20833124-20840330
ENST00000565498.1	AC004381.7	chr16:20743851-20763880
ENST00000565498.1	AC004381.7	chr16:20764024-20766600
ENST00000437646.1	AC004448.2	chr17:19419181-19423983
ENST00000627753.1	AC004448.5	chr17:19418055-19418728
ENST00000627753.1	AC004448.5	chr17:19418956-19423546
ENST00000627753.1	AC004448.5	chr17:19423630-19453584
ENST00000629630.1	AC004448.5	chr17:19425439-19453584
ENST00000456537.5	AC004448.5	chr17:19439475-19453584
ENST00000601694.1	AC004448.5	chr17:19448568-19449755
ENST00000421796.2	AC004448.5	chr17:19448568-19453584
ENST00000609396.3	AC004448.5	chr17:19448568-19455867
ENST00000585389.2	AC004448.5	chr17:19448568-19460702
ENST00000629746.2	AC004448.5	chr17:19448568-19486845
ENST00000610229.1	AC004448.5	chr17:19448642-19452755
ENST00000609249.5	AC004448.5	chr17:19448642-19453584
ENST00000609249.5	AC004448.5	chr17:19453661-19455867
ENST00000609249.5	AC004448.5	chr17:19456006-19460702
ENST00000582654.1	AC004448.5	chr17:19471275-19486845
ENST00000609936.1	AC004471.10	chr22:19125293-19125668
ENST00000609936.1	AC004471.10	chr22:19125842-19128092
ENST00000456035.1	AC004471.9	chr22:19121953-19124345
ENST00000439839.1	AC004485.3	chr7:24197030-24255560
ENST00000585593.1	AC004490.1	chr19:2214695-2215493
ENST00000589310.1	AC004510.3	chr19:15827225-15835526
ENST00000587970.1	AC004510.3	chr19:15835268-15835635
ENST00000422697.1	AC004535.2	chr7:10702777-10707058
ENST00000625468.2	AC004538.3	chr7:11181250-11186620
ENST00000599917.5	AC004538.3	chr7:11181837-11188538
ENST00000625468.2	AC004538.3	chr7:11186800-11188538
ENST00000599917.5	AC004538.3	chr7:11188635-11192994
ENST00000625468.2	AC004538.3	chr7:11188635-11244257
ENST00000627042.2	AC004538.3	chr7:11194785-11197309
ENST00000428967.5	AC004538.3	chr7:11197445-11244257
ENST00000428533.5	AC004538.3	chr7:11197445-11379286
ENST00000441110.5	AC004538.3	chr7:11227656-11244257
ENST00000599875.1	AC004538.3	chr7:11227656-11337692
ENST00000441110.5	AC004538.3	chr7:11244480-11322248
ENST00000428967.5	AC004538.3	chr7:11248376-11379286
ENST00000599875.1	AC004538.3	chr7:11337812-11376997
ENST00000599875.1	AC004538.3	chr7:11377082-11377877
ENST00000616268.4	AC004538.3	chr7:11377082-11379286
ENST00000445839.5	AC004538.3	chr7:11383909-11520051
ENST00000451368.1	AC004540.4	chr7:26372569-26376086
ENST00000451264.1	AC004540.4	chr7:26372569-26376430
ENST00000420774.1	AC004540.5	chr7:26398739-26399245
ENST00000449537.1	AC004540.5	chr7:26399022-26399245
ENST00000421862.1	AC004540.5	chr7:26399022-26440369
ENST00000430548.5	AC004540.5	chr7:26399022-26479867
ENST00000439120.1	AC004540.5	chr7:26399022-26493794
ENST00000418764.2	AC004543.2	chr7:19813725-19816202
ENST00000418764.2	AC004543.2	chr7:19816315-19817223
ENST00000418764.2	AC004543.2	chr7:19817307-19817956
ENST00000441955.2	AC004549.6	chr7:27733874-27740015
ENST00000612848.1	AC004556.1	chr11_KI270721v1_random:2693-6093
ENST00000612848.1	AC004556.1	chr11_KI270721v1_random:6217-7321
ENST00000612848.1	AC004556.1	chr11_KI270721v1_random:7405-7976
ENST00000612848.1	AC004556.1	chr11_KI270721v1_random:8051-11450
ENST00000446246.1	AC004593.3	chr7:29200124-29200691
ENST00000446246.1	AC004593.3	chr7:29200748-29208812
ENST00000425668.1	AC004603.4	chr19:42821914-42822812
ENST00000425668.1	AC004603.4	chr19:42823776-42824931
ENST00000425668.1	AC004603.4	chr19:42825345-42826432
ENST00000587059.1	AC004623.2	chr19:1377081-1377184
ENST00000589673.1	AC004623.2	chr19:1377087-1377442
ENST00000586675.1	AC004637.1	chr19:3672615-3673739
ENST00000586675.1	AC004637.1	chr19:3673897-3674003
ENST00000440376.1	AC004691.5	chr7:30796895-30803067
ENST00000457315.1	AC004692.4	chr7:43239226-43239911
ENST00000457315.1	AC004692.4	chr7:43240021-43249182
ENST00000458680.1	AC004692.4	chr7:43241483-43249182
ENST00000458590.1	AC004692.4	chr7:43245800-43249182
ENST00000580225.1	AC004702.2	chr17:20185187-20322883
ENST00000447057.1	AC004744.3	chr7:18892203-18892559
ENST00000447057.1	AC004744.3	chr7:18892641-18899308
ENST00000600536.1	AC004754.3	chr16:249655-254380
ENST00000600536.1	AC004754.3	chr16:254682-259482
ENST00000600536.1	AC004754.3	chr16:259600-259968
ENST00000600536.1	AC004754.3	chr16:260161-261383
ENST00000600536.1	AC004754.3	chr16:261515-262092
ENST00000600536.1	AC004754.3	chr16:262226-262423
ENST00000600536.1	AC004754.3	chr16:262554-263261
ENST00000600536.1	AC004754.3	chr16:263403-263699
ENST00000600536.1	AC004754.3	chr16:263776-264015
ENST00000600536.1	AC004754.3	chr16:264172-264613
ENST00000600536.1	AC004754.3	chr16:264717-268775
ENST00000600536.1	AC004754.3	chr16:269006-269519
ENST00000588182.2	AC004791.2	chr19:15854837-15862911
ENST00000589345.6	AC004791.2	chr19:15854837-15864815
ENST00000624583.1	AC004824.2	chr1:17329035-17331630
ENST00000420748.1	AC004837.4	chr7:39609896-39610011
ENST00000435766.1	AC004837.5	chr7:39700755-39702979
ENST00000443103.1	AC004840.8	chr7:2384673-2388541
ENST00000443162.1	AC004854.4	chr7:44848494-44849458
ENST00000450016.1	AC004854.4	chr7:44849233-44849458
ENST00000627003.2	AC004862.6	chr7:80312727-80372126
ENST00000629714.2	AC004862.6	chr7:80325589-80372126
ENST00000626415.1	AC004862.6	chr7:80330528-80373811
ENST00000598433.5	AC004862.6	chr7:80331369-80331585
ENST00000630442.1	AC004862.6	chr7:80331369-80372126
ENST00000598433.5	AC004862.6	chr7:80331668-80333682
ENST00000598433.5	AC004862.6	chr7:80333768-80355006
ENST00000601205.5	AC004862.6	chr7:80338928-80355006
ENST00000622465.4	AC004862.6	chr7:80355147-80360523
ENST00000598433.5	AC004862.6	chr7:80355147-80362114
ENST00000601205.5	AC004862.6	chr7:80355147-80372126
ENST00000622465.4	AC004862.6	chr7:80360646-80362114
ENST00000625280.2	AC004862.6	chr7:80361512-80362114
ENST00000437763.7	AC004862.6	chr7:80371578-80372126
ENST00000615960.4	AC004862.6	chr7:80373991-80380294
ENST00000617602.4	AC004862.6	chr7:80380447-80384047
ENST00000616139.4	AC004862.6	chr7:80380475-80381850
ENST00000614026.4	AC004862.6	chr7:80380556-80381850
ENST00000614372.4	AC004862.6	chr7:80380556-80383902
ENST00000619137.1	AC004862.6	chr7:80384125-80389914
ENST00000628800.2	AC004862.6	chr7:80384125-80391447
ENST00000629436.1	AC004862.6	chr7:80390012-80391428
ENST00000440935.1	AC004869.2	chr7:46477944-46479610
ENST00000440935.1	AC004869.2	chr7:46479696-46481245
ENST00000436501.1	AC004869.3	chr7:46476588-46477842
ENST00000412996.1	AC004870.3	chr7:47001362-47026254
ENST00000455078.5	AC004870.3	chr7:47001362-47037958
ENST00000412996.1	AC004870.3	chr7:47026424-47079076
ENST00000455078.5	AC004870.3	chr7:47038056-47079076
ENST00000445615.5	AC004870.4	chr7:46972386-46982212
ENST00000423781.1	AC004870.4	chr7:46972386-47026136
ENST00000445615.5	AC004870.4	chr7:46982304-46983010
ENST00000423781.1	AC004870.4	chr7:47026247-47027192
ENST00000616609.1	AC004878.2	chr7:75225741-75232376
ENST00000616609.1	AC004878.2	chr7:75232469-75233935
ENST00000576046.1	AC004878.8	chr7:75233015-75233731
ENST00000360902.1	AC004893.11	chr7:99014956-99030594
ENST00000360902.1	AC004893.11	chr7:99030758-99030884
ENST00000360902.1	AC004893.11	chr7:99031001-99031344
ENST00000360902.1	AC004893.11	chr7:99031466-99032893
ENST00000360902.1	AC004893.11	chr7:99033040-99035416
ENST00000468960.2	AC004893.11	chr7:99033040-99047654
ENST00000482799.2	AC004893.11	chr7:99045793-99047654
ENST00000428901.1	AC004895.4	chr7:6081799-6084428
ENST00000436915.5	AC004895.4	chr7:6084673-6085144
ENST00000424359.1	AC004901.1	chr7:46890781-46900728
ENST00000433337.1	AC004901.1	chr7:46890781-46937433
ENST00000433337.1	AC004901.1	chr7:46937498-47049441
ENST00000423194.1	AC004906.3	chr7:2944509-2946596
ENST00000422831.1	AC004920.3	chr7:50839666-50841813
ENST00000417506.1	AC004941.3	chr7:149398544-149398676
ENST00000430426.1	AC004947.2	chr7:26552211-26555021
ENST00000457000.1	AC004947.2	chr7:26554920-26555021
ENST00000447643.1	AC004951.6	chr7:44005336-44007187
ENST00000447643.1	AC004951.6	chr7:44007329-44007431
ENST00000624170.1	AC004953.1	chr7:101635298-101635554
ENST00000624170.1	AC004953.1	chr7:101635568-101636484
ENST00000624170.1	AC004953.1	chr7:101636522-101637312
ENST00000624170.1	AC004953.1	chr7:101637335-101637853
ENST00000624170.1	AC004953.1	chr7:101637878-101638588
ENST00000415237.1	AC004988.1	chr7:40539683-40546713
ENST00000431501.5	AC005008.2	chr7:81175582-81175883
ENST00000431501.5	AC005008.2	chr7:81175990-81187790
ENST00000431501.5	AC005008.2	chr7:81189977-81190067
ENST00000447776.1	AC005008.2	chr7:81189977-81198889
ENST00000423979.1	AC005009.1	chr7:86775272-86775944
ENST00000452471.1	AC005009.2	chr7:86784658-86786056
ENST00000418031.1	AC005009.2	chr7:86784658-86786269
ENST00000452471.1	AC005009.2	chr7:86786148-86786428
ENST00000436594.1	AC005013.5	chr7:28957859-28958949
ENST00000434321.1	AC005019.3	chr7:13854623-13858934
ENST00000416150.1	AC005027.3	chr7:41667306-41667878
ENST00000416150.1	AC005027.3	chr7:41668075-41705283
ENST00000332935.6	AC005037.3	chr2:200963631-200978494
ENST00000413848.1	AC005037.3	chr2:200963631-201008985
ENST00000626331.1	AC005042.1	chr2:158551502-158552128
ENST00000342892.4	AC005042.4	chr2:158661751-158665847
ENST00000342892.4	AC005042.4	chr2:158666082-158679245
ENST00000629904.2	AC005042.4	chr2:158679390-158722763
ENST00000449526.1	AC005042.5	chr2:158686017-158690701
ENST00000449526.1	AC005042.5	chr2:158690957-158753634
ENST00000457921.5	AC005062.2	chr7:19919261-19919865
ENST00000457921.5	AC005062.2	chr7:19919978-19960921
ENST00000424516.1	AC005062.2	chr7:19943489-19960921
ENST00000418442.1	AC005062.2	chr7:20007353-20028918
ENST00000415499.5	AC005062.2	chr7:20045562-20125079
ENST00000418442.1	AC005062.2	chr7:20045562-20129119
ENST00000418442.1	AC005062.2	chr7:20129256-20130912
ENST00000418442.1	AC005062.2	chr7:20130974-20131677
ENST00000428100.1	AC005062.2	chr7:20134256-20140316
ENST00000433446.1	AC005076.5	chr7:87151659-87151749
ENST00000446309.1	AC005076.5	chr7:87151659-87152301
ENST00000430859.1	AC005083.1	chr7:20217623-20217787
ENST00000439058.5	AC005083.1	chr7:20217623-20218255
ENST00000430859.1	AC005083.1	chr7:20217859-20218255
ENST00000414896.1	AC005104.3	chr2:241351716-241353038
ENST00000512831.1	AC005150.1	chr4:162740916-162741668
ENST00000430908.6	AC005152.3	chr17:72021980-72024152
ENST00000543512.1	AC005152.3	chr17:72021980-72033898
ENST00000430908.6	AC005152.3	chr17:72024305-72025897
ENST00000434399.5	AC005154.6	chr7:30516513-30524366
ENST00000626245.1	AC005154.6	chr7:30517499-30521763
ENST00000578293.6	AC005154.6	chr7:30517499-30524366
ENST00000626245.1	AC005154.6	chr7:30521853-30524311
ENST00000631229.2	AC005154.6	chr7:30528716-30550635
ENST00000626902.2	AC005154.6	chr7:30533414-30550635
ENST00000625565.2	AC005154.6	chr7:30545089-30550635
ENST00000440438.6	AC005154.6	chr7:30547373-30550635
ENST00000578572.1	AC005154.6	chr7:30550520-30550635
ENST00000580902.5	AC005154.6	chr7:30550782-30563730
ENST00000426529.6	AC005154.6	chr7:30551480-30552099
ENST00000584621.5	AC005154.6	chr7:30559356-30561465
ENST00000434399.5	AC005154.6	chr7:30562129-30562741
ENST00000584199.5	AC005154.6	chr7:30563894-30568832
ENST00000614950.4	AC005154.6	chr7:30564256-30568832
ENST00000621272.1	AC005154.6	chr7:30564474-30568832
ENST00000584108.5	AC005154.6	chr7:30564799-30568832
ENST00000579024.5	AC005154.6	chr7:30568658-30568832
ENST00000578245.5	AC005154.6	chr7:30568990-30576563
ENST00000581665.5	AC005154.6	chr7:30568990-30579005
ENST00000584372.5	AC005154.6	chr7:30568990-30584422
ENST00000578245.5	AC005154.6	chr7:30576711-30577648
ENST00000579174.5	AC005154.6	chr7:30576711-30579230
ENST00000582549.1	AC005154.6	chr7:30579315-30584422
ENST00000582549.1	AC005154.6	chr7:30584454-30584710
ENST00000584372.5	AC005154.6	chr7:30584454-30585329
ENST00000432405.1	AC005160.3	chr7:40775710-40782588
ENST00000432405.1	AC005160.3	chr7:40782713-40783516
ENST00000432405.1	AC005160.3	chr7:40783588-40785183
ENST00000416513.1	AC005162.4	chr7:29080329-29081340
ENST00000416513.1	AC005162.4	chr7:29081479-29082321
ENST00000411479.1	AC005162.5	chr7:28987110-28988403
ENST00000597769.1	AC005197.2	chr19:18882073-18883086
ENST00000450473.1	AC005220.3	chr20:53940599-53941284
ENST00000450473.1	AC005220.3	chr20:53941396-53942174
ENST00000458492.1	AC005224.2	chr17:14210566-14211287
ENST00000458492.1	AC005224.2	chr17:14211509-14216684
ENST00000451266.1	AC005235.1	chr2:198301817-198314559
ENST00000456248.1	AC005235.1	chr2:198301817-198374475
ENST00000443261.1	AC005235.1	chr2:198374618-198374882
ENST00000458377.1	AC005237.4	chr2:241016018-241033500
ENST00000458377.1	AC005237.4	chr2:241033604-241064079
ENST00000597411.1	AC005253.2	chr19:18559644-18561428
ENST00000593791.1	AC005253.4	chr19:18568792-18569229
ENST00000586506.1	AC005256.1	chr19:1748099-1748512
ENST00000592934.1	AC005256.1	chr19:1748342-1748512
ENST00000585980.1	AC005262.2	chr19:3121285-3121395
ENST00000585980.1	AC005262.2	chr19:3121453-3121882
ENST00000587701.1	AC005262.3	chr19:3119066-3119253
ENST00000587587.1	AC005264.2	chr19:3142431-3143062
ENST00000587587.1	AC005264.2	chr19:3143194-3148615
ENST00000587587.1	AC005264.2	chr19:3149791-3155017
ENST00000411856.1	AC005276.1	chr7:125918119-125920056
ENST00000411856.1	AC005276.1	chr7:125920154-125923693
ENST00000411856.1	AC005276.1	chr7:125923951-125924211
ENST00000411856.1	AC005276.1	chr7:125924388-125933773
ENST00000418428.6	AC005281.1	chr7:12496640-12525819
ENST00000443874.1	AC005281.1	chr7:12504547-12525819
ENST00000424453.1	AC005281.1	chr7:12504547-12528901
ENST00000418428.6	AC005281.1	chr7:12531093-12538309
ENST00000424453.1	AC005281.1	chr7:12531093-12540919
ENST00000418428.6	AC005281.1	chr7:12538457-12540919
ENST00000418428.6	AC005281.1	chr7:12541244-12541806
ENST00000433040.1	AC005281.2	chr7:12570849-12571205
ENST00000422917.1	AC005301.8	chr22:16747740-16748275
ENST00000457609.1	AC005304.1	chr17:13932991-13933075
ENST00000457609.1	AC005304.1	chr17:13933186-13940570
ENST00000587498.1	AC005306.3	chr19:1989868-1990009
ENST00000567877.1	AC005307.1	chr19:28419912-28429349
ENST00000592347.5	AC005307.3	chr19:28436816-28436915
ENST00000592347.5	AC005307.3	chr19:28437135-28437484
ENST00000593065.5	AC005307.3	chr19:28437135-28437581
ENST00000592716.1	AC005307.3	chr19:28437719-28453843
ENST00000592347.5	AC005307.3	chr19:28437719-28461286
ENST00000593065.5	AC005307.3	chr19:28437719-28466401
ENST00000592716.1	AC005307.3	chr19:28453936-28466401
ENST00000591920.5	AC005307.3	chr19:28457077-28461286
ENST00000585697.1	AC005307.3	chr19:28460446-28461286
ENST00000592716.1	AC005307.3	chr19:28466781-28468359
ENST00000593065.5	AC005307.3	chr19:28466781-28535099
ENST00000592347.5	AC005307.3	chr19:28466781-28722569
ENST00000590072.1	AC005307.3	chr19:28704386-28721953
ENST00000590072.1	AC005307.3	chr19:28722116-28722569
ENST00000592347.5	AC005307.3	chr19:28724990-28726293
ENST00000586528.1	AC005307.3	chr19:28724990-28726298
ENST00000434017.1	AC005324.6	chr17:15735376-15735719
ENST00000434017.1	AC005324.6	chr17:15735836-15736461
ENST00000434017.1	AC005324.6	chr17:15736550-15743602
ENST00000433873.1	AC005324.6	chr17:15738790-15743602
ENST00000580194.1	AC005324.6	chr17:15740737-15748760
ENST00000433051.1	AC005324.7	chr17:15761845-15763585
ENST00000585596.5	AC005329.7	chr19:1393603-1393887
ENST00000590086.2	AC005330.2	chr19:1321991-1322374
ENST00000598070.1	AC005339.2	chr19:4655023-4655191
ENST00000513329.1	AC005355.1	chr5:134437034-134492128
ENST00000515627.2	AC005355.2	chr5:134506835-134508405
ENST00000445508.1	AC005358.3	chr17:12672192-12704933
ENST00000445508.1	AC005358.3	chr17:12704984-12705372
ENST00000596596.1	AC005387.2	chr19:18533145-18535985
ENST00000597837.2	AC005387.3	chr19:18531769-18532436
ENST00000585647.2	AC005391.2	chr19:928489-928719
ENST00000419624.1	AC005392.13	chr19:43153612-43155171
ENST00000419624.1	AC005392.13	chr19:43155326-43160849
ENST00000585394.1	AC005394.1	chr19:28602544-28648283
ENST00000409610.1	AC005481.5	chr7:157614102-157615388
ENST00000440208.1	AC005487.2	chr7:108598426-108601432
ENST00000440208.1	AC005487.2	chr7:108601579-108603135
ENST00000440208.1	AC005487.2	chr7:108603269-108613932
ENST00000601933.5	AC005498.3	chr19:56537738-56538247
ENST00000587920.5	AC005498.3	chr19:56537738-56538252
ENST00000590579.5	AC005498.3	chr19:56537738-56538356
ENST00000590613.1	AC005498.3	chr19:56537738-56538424
ENST00000448131.1	AC005518.2	chr7:147672134-147672450
ENST00000554532.2	AC005519.4	chr14:74289379-74293310
ENST00000434531.1	AC005522.7	chr7:76973041-76976870
ENST00000601192.1	AC005523.2	chr19:4792014-4792256
ENST00000596170.1	AC005523.2	chr19:4795092-4795266
ENST00000598782.1	AC005523.3	chr19:4785528-4791197
ENST00000430266.1	AC005532.5	chr7:7255179-7259551
ENST00000430266.1	AC005532.5	chr7:7259597-7267236
ENST00000447039.1	AC005532.5	chr7:7271845-7277584
ENST00000455709.1	AC005534.8	chr7:156654688-156657454
ENST00000588324.1	AC005537.2	chr7:42954486-42955376
ENST00000588324.1	AC005537.2	chr7:42955458-42955954
ENST00000588324.1	AC005537.2	chr7:42956133-42959928
ENST00000585996.5	AC005537.2	chr7:42956133-43044546
ENST00000588324.1	AC005537.2	chr7:42959991-42961338
ENST00000588324.1	AC005537.2	chr7:42961529-42962967
ENST00000626513.2	AC005537.2	chr7:42972849-42982933
ENST00000631050.2	AC005537.2	chr7:42972849-43044546
ENST00000630282.2	AC005537.2	chr7:43028396-43037484
ENST00000628203.2	AC005537.2	chr7:43028396-43059353
ENST00000630282.2	AC005537.2	chr7:43037599-43044546
ENST00000585996.5	AC005537.2	chr7:43044621-43047581
ENST00000631050.2	AC005537.2	chr7:43044621-43070690
ENST00000629291.2	AC005537.2	chr7:43044621-43113623
ENST00000631050.2	AC005537.2	chr7:43070755-43073283
ENST00000628246.2	AC005537.2	chr7:43071989-43075021
ENST00000631088.1	AC005537.2	chr7:43071989-43076278
ENST00000628246.2	AC005537.2	chr7:43075064-43076278
ENST00000455991.1	AC005538.5	chr2:233946340-233955035
ENST00000413911.1	AC005540.3	chr2:190881569-190881912
ENST00000591837.1	AC005546.2	chr19:13131896-13132344
ENST00000451240.1	AC005550.3	chr7:15668297-15676019
ENST00000451240.1	AC005550.3	chr7:15676161-15677462
ENST00000451240.1	AC005550.3	chr7:15677648-15678913
ENST00000438923.1	AC005550.5	chr7:15689230-15690697
ENST00000398849.6	AC005562.1	chr17:30576662-30599903
ENST00000398849.6	AC005562.1	chr17:30599979-30607551
ENST00000431308.5	AC005562.1	chr17:30608563-30610893
ENST00000398849.6	AC005562.1	chr17:30610943-30615895
ENST00000431308.5	AC005562.1	chr17:30610943-30631754
ENST00000440026.1	AC005562.1	chr17:30610943-30633097
ENST00000578265.5	AC005562.1	chr17:30610943-30648366
ENST00000398849.6	AC005562.1	chr17:30615981-30631754
ENST00000431308.5	AC005562.1	chr17:30631896-30633097
ENST00000398849.6	AC005562.1	chr17:30631928-30633097
ENST00000578265.5	AC005562.1	chr17:30648457-30672462
ENST00000432677.1	AC005592.1	chr5:142745719-142756733
ENST00000432677.1	AC005592.1	chr5:142756831-142757826
ENST00000432677.1	AC005592.1	chr5:142757935-142759085
ENST00000514303.1	AC005592.2	chr5:142353584-142367828
ENST00000510311.5	AC005592.2	chr5:142353584-142463969
ENST00000514303.1	AC005592.2	chr5:142367887-142375601
ENST00000425963.1	AC005592.2	chr5:142464060-142529994
ENST00000443800.5	AC005592.2	chr5:142464060-142581801
ENST00000414314.1	AC005592.2	chr5:142581915-142626736
ENST00000443800.5	AC005592.2	chr5:142581915-142671791
ENST00000588092.1	AC005597.1	chr19:30219791-30228420
ENST00000564438.1	AC005606.14	chr16:1984984-1986346
ENST00000565041.1	AC005606.14	chr16:1986772-1990318
ENST00000567515.1	AC005606.15	chr16:1997933-1998149
ENST00000624176.1	AC005609.16	chr5:140788855-140800990
ENST00000624712.1	AC005609.16	chr5:140788855-140821538
ENST00000624176.1	AC005609.16	chr5:140801092-140801196
ENST00000625195.1	AC005609.17	chr5:140878100-140882052
ENST00000595508.1	AC005614.5	chr19:40048797-40050323
ENST00000595508.1	AC005614.5	chr19:40050378-40081818
ENST00000595508.1	AC005614.5	chr19:40081915-40083110
ENST00000595508.1	AC005614.5	chr19:40083238-40084744
ENST00000595508.1	AC005614.5	chr19:40084799-40090165
ENST00000595508.1	AC005614.5	chr19:40090236-40090905
ENST00000589999.1	AC005616.1	chr19:28493024-28632619
ENST00000592931.1	AC005616.2	chr19:28509389-28518300
ENST00000606674.1	AC005618.6	chr5:141326638-141327769
ENST00000587826.1	AC005624.2	chr19:2459101-2461980
ENST00000590304.1	AC005625.1	chr19:38361936-38362153
ENST00000415611.7	AC005682.5	chr7:22854281-22856521
ENST00000415611.7	AC005682.5	chr7:22857017-22858570
ENST00000422542.3	AC005682.5	chr7:22857017-22860546
ENST00000453339.2	AC005703.2	chr17:15276660-15277605
ENST00000453339.2	AC005703.2	chr17:15277712-15279338
ENST00000431343.1	AC005703.3	chr17:15268615-15271671
ENST00000520882.1	AC005740.5	chr5:141970825-141981601
ENST00000520882.1	AC005740.5	chr5:141981685-141982614
ENST00000607216.2	AC005754.7	chr5:141100756-141102140
ENST00000625066.1	AC005754.7	chr5:141100756-141152311
ENST00000625128.3	AC005754.7	chr5:141172591-141173473
ENST00000624802.1	AC005754.7	chr5:141172591-141173916
ENST00000624802.1	AC005754.7	chr5:141174058-141174326
ENST00000591432.1	AC005757.6	chr19:45136351-45136863
ENST00000446671.1	AC005772.2	chr17:15014859-15051354
ENST00000592413.2	AC005775.2	chr19:490354-501540
ENST00000592413.2	AC005775.2	chr19:501625-507375
ENST00000593083.1	AC005779.2	chr19:45179943-45187330
ENST00000593083.1	AC005779.2	chr19:45187442-45187586
ENST00000593083.1	AC005779.2	chr19:45187741-45198888
ENST00000593083.1	AC005779.2	chr19:45199014-45202405
ENST00000592311.5	AC005780.1	chr19:28316885-28317270
ENST00000592311.5	AC005780.1	chr19:28317365-28320199
ENST00000592311.5	AC005780.1	chr19:28320259-28375292
ENST00000587140.5	AC005780.1	chr19:28332830-28337491
ENST00000587140.5	AC005780.1	chr19:28337745-28375292
ENST00000591926.1	AC005780.1	chr19:28372035-28375292
ENST00000597164.2	AC005785.2	chr19:15379409-15381054
ENST00000592368.1	AC005786.5	chr19:3558082-3558184
ENST00000589360.1	AC005786.7	chr19:3544655-3557460
ENST00000585411.1	AC005789.9	chr19:38385734-38386674
ENST00000444112.1	AC005808.3	chr20:53608512-53617836
ENST00000444112.1	AC005808.3	chr20:53617999-53634529
ENST00000379640.1	AC005863.1	chr17:14770247-14779869
ENST00000445035.2	AC005863.2	chr17:14834943-14837940
ENST00000445035.2	AC005863.2	chr17:14838217-14839968
ENST00000445035.2	AC005863.2	chr17:14840047-14900260
ENST00000601106.1	AC005932.1	chr19:18940625-18946080
ENST00000601106.1	AC005932.1	chr19:18946229-18946325
ENST00000585937.1	AC005943.2	chr19:1578539-1581091
ENST00000585937.1	AC005943.2	chr19:1581270-1582621
ENST00000585937.1	AC005943.2	chr19:1582713-1584539
ENST00000585937.1	AC005943.2	chr19:1584678-1585054
ENST00000585937.1	AC005943.2	chr19:1585215-1599411
ENST00000585937.1	AC005943.2	chr19:1599561-1605359
ENST00000592758.1	AC005944.2	chr19:3053336-3053586
ENST00000591962.1	AC005954.3	chr19:3754749-3756451
ENST00000586503.1	AC005954.4	chr19:3753902-3755338
ENST00000586503.1	AC005954.4	chr19:3755557-3756241
ENST00000456809.1	AC006000.5	chr7:13339520-13340102
ENST00000456809.1	AC006000.5	chr7:13340261-13361443
ENST00000456809.1	AC006000.5	chr7:13361563-13364332
ENST00000456809.1	AC006000.5	chr7:13364541-13365011
ENST00000448541.1	AC006003.3	chr7:157739452-157740285
ENST00000434887.1	AC006004.1	chr7:147082089-147082539
ENST00000434887.1	AC006004.1	chr7:147083222-147085692
ENST00000434887.1	AC006004.1	chr7:147085823-147097431
ENST00000422084.1	AC006007.1	chr7:145676293-145681108
ENST00000425591.1	AC006019.3	chr7:154055926-154057432
ENST00000451116.1	AC006019.4	chr7:154092918-154093716
ENST00000454029.1	AC006026.13	chr7:23680270-23680718
ENST00000437967.2	AC006037.2	chr2:234109210-234109323
ENST00000425322.1	AC006041.1	chr7:15841428-15842163
ENST00000449931.1	AC006042.6	chr7:8114124-8114877
ENST00000449931.1	AC006042.6	chr7:8114988-8116246
ENST00000428660.1	AC006042.7	chr7:7958619-7969771
ENST00000584763.1	AC006050.2	chr17:30573986-30574214
ENST00000436477.6	AC006050.2	chr17:30573986-30576005
ENST00000423233.1	AC006076.1	chr20:53799992-53801142
ENST00000589671.1	AC006116.12	chr19:56387699-56388259
ENST00000587004.5	AC006116.17	chr19:56314987-56338304
ENST00000587448.1	AC006116.17	chr19:56315643-56338304
ENST00000593116.5	AC006116.20	chr19:56272920-56282994
ENST00000593116.5	AC006116.20	chr19:56283021-56284997
ENST00000586573.5	AC006116.20	chr19:56285025-56286381
ENST00000591188.2	AC006116.20	chr19:56285025-56295066
ENST00000593116.5	AC006116.20	chr19:56285025-56296335
ENST00000591188.2	AC006116.20	chr19:56295154-56295958
ENST00000588154.1	AC006116.20	chr19:56296416-56297504
ENST00000591188.2	AC006116.20	chr19:56297532-56301967
ENST00000593116.5	AC006116.20	chr19:56297536-56301967
ENST00000591810.1	AC006116.20	chr19:56298226-56299829
ENST00000591810.1	AC006116.20	chr19:56299976-56301967
ENST00000587247.1	AC006116.20	chr19:56302096-56302841
ENST00000587247.1	AC006116.20	chr19:56302984-56304773
ENST00000591630.1	AC006116.21	chr19:56354642-56363234
ENST00000591630.1	AC006116.21	chr19:56365058-56365715
ENST00000591036.1	AC006116.21	chr19:56365950-56367228
ENST00000591036.1	AC006116.21	chr19:56367361-56367854
ENST00000591569.1	AC006126.3	chr19:45187442-45187614
ENST00000591569.1	AC006126.3	chr19:45187741-45202405
ENST00000591569.1	AC006126.3	chr19:45202508-45216675
ENST00000590022.1	AC006126.4	chr19:45239062-45245340
ENST00000599316.1	AC006129.1	chr19_KI270867v1_alt:41531334-41531425
ENST00000599770.1	AC006129.1	chr19_KI270867v1_alt:41531576-41531869
ENST00000628848.1	AC006129.1	chr19_KI270867v1_alt:74754-74845
ENST00000630944.1	AC006129.1	chr19_KI270867v1_alt:74996-75289
ENST00000627291.1	AC006129.2	chr19_KI270867v1_alt:101315-101899
ENST00000630134.2	AC006129.2	chr19_KI270867v1_alt:103065-105467
ENST00000627395.2	AC006129.2	chr19_KI270867v1_alt:103257-103514
ENST00000627395.2	AC006129.2	chr19_KI270867v1_alt:103591-105467
ENST00000595649.5	AC006129.2	chr19_KI270867v1_alt:41545197-41549519
ENST00000601116.5	AC006129.2	chr19_KI270867v1_alt:41549553-41550137
ENST00000595395.1	AC006129.2	chr19_KI270867v1_alt:41551303-41553705
ENST00000595649.5	AC006129.2	chr19_KI270867v1_alt:41551495-41551752
ENST00000595649.5	AC006129.2	chr19_KI270867v1_alt:41551829-41553705
ENST00000589365.1	AC006130.3	chr19:2847385-2858319
ENST00000439234.5	AC006145.4	chr7:82020935-82021121
ENST00000454066.1	AC006145.4	chr7:82020935-82023842
ENST00000439234.5	AC006145.4	chr7:82021206-82023842
ENST00000412014.1	AC006150.1	chr7:14814147-14815163
ENST00000412014.1	AC006150.1	chr7:14815241-14816395
ENST00000421965.1	AC006159.4	chr7:116564169-116571117
ENST00000452009.1	AC006159.5	chr7:116542970-116551835
ENST00000511010.1	AC006160.5	chr4:17587680-17613931
ENST00000511010.1	AC006160.5	chr4:17614039-17614141
ENST00000447194.1	AC006196.1	chr2:194730704-194736024
ENST00000447194.1	AC006196.1	chr2:194736327-194744523
ENST00000447194.1	AC006196.1	chr2:194744699-194759169
ENST00000443123.1	AC006227.1	chr2:107254882-107264727
ENST00000443123.1	AC006227.1	chr2:107264903-107266608
ENST00000455614.1	AC006227.1	chr2:107266233-107266617
ENST00000455614.1	AC006227.1	chr2:107266709-107267463
ENST00000443123.1	AC006227.1	chr2:107266709-107365479
ENST00000455614.1	AC006227.1	chr2:107267549-107282038
ENST00000455614.1	AC006227.1	chr2:107282079-107282690
ENST00000455614.1	AC006227.1	chr2:107282822-107365479
ENST00000597337.1	AC006262.10	chr19:46229127-46230293
ENST00000599127.1	AC006262.4	chr19:46164217-46164577
ENST00000599127.1	AC006262.4	chr19:46164652-46173933
ENST00000600152.1	AC006262.4	chr19:46173772-46173933
ENST00000599127.1	AC006262.4	chr19:46174053-46179485
ENST00000599127.1	AC006262.4	chr19:46179538-46180604
ENST00000594027.5	AC006262.5	chr19:46189230-46198407
ENST00000598518.5	AC006262.5	chr19:46190415-46198407
ENST00000599817.5	AC006262.5	chr19:46195839-46198407
ENST00000601263.1	AC006262.5	chr19:46198443-46202534
ENST00000595673.1	AC006262.5	chr19:46200847-46202839
ENST00000601263.1	AC006262.5	chr19:46202735-46202839
ENST00000594725.1	AC006272.1	chr19:51840118-51842820
ENST00000594725.1	AC006272.1	chr19:51842914-51843188
ENST00000596964.1	AC006272.2	chr19:51839880-51840502
ENST00000586061.1	AC006273.5	chr19:783331-784786
ENST00000606242.1	AC006273.5	chr19:783331-784814
ENST00000520090.2	AC006277.2	chr19:2915709-2917004
ENST00000520090.2	AC006277.2	chr19:2917107-2926696
ENST00000507932.1	AC006296.1	chr4:14383248-14385185
ENST00000507932.1	AC006296.1	chr4:14385357-14386092
ENST00000507932.1	AC006296.1	chr4:14386134-14393458
ENST00000507932.1	AC006296.1	chr4:14393622-14407988
ENST00000507932.1	AC006296.1	chr4:14408093-14408918
ENST00000514401.1	AC006296.2	chr4:14390598-14393560
ENST00000623198.1	AC006328.4	chrY:25464039-25464039
ENST00000623198.1	AC006328.4	chrY:25464091-25465511
ENST00000623198.1	AC006328.4	chrY:25465662-25473459
ENST00000419425.1	AC006369.2	chr2:37600363-37612172
ENST00000419425.1	AC006369.2	chr2:37612259-37642740
ENST00000419425.1	AC006369.2	chr2:37642928-37644416
ENST00000419425.1	AC006369.2	chr2:37644442-37646675
ENST00000431712.1	AC006369.3	chr2:37744644-37746973
ENST00000444158.1	AC006372.4	chr7:157468547-157470868
ENST00000444158.1	AC006372.4	chr7:157471100-157493332
ENST00000444158.1	AC006372.4	chr7:157493448-157498329
ENST00000449903.1	AC006372.5	chr7:157501516-157502983
ENST00000449903.1	AC006372.5	chr7:157503110-157503351
ENST00000433660.1	AC006372.6	chr7:157513338-157516277
ENST00000433660.1	AC006372.6	chr7:157516480-157516795
ENST00000451755.1	AC006373.1	chr7:9961166-9961284
ENST00000451755.1	AC006373.1	chr7:9961424-9981737
ENST00000426193.6	AC006378.2	chr7:93992167-94000296
ENST00000426634.1	AC006378.2	chr7:93992167-94011040
ENST00000433356.1	AC006380.3	chr7:31414883-31415370
ENST00000433356.1	AC006380.3	chr7:31415576-31416810
ENST00000433356.1	AC006380.3	chr7:31416905-31421248
ENST00000627924.1	AC006445.1	chr4:13627512-13627541
ENST00000445093.1	AC006458.3	chr7:15066513-15068304
ENST00000421437.1	AC006460.2	chr2:190677519-190685472
ENST00000421437.1	AC006460.2	chr2:190685683-190690349
ENST00000428032.1	AC006460.2	chr2:190699865-190701462
ENST00000411949.5	AC006460.2	chr2:190699865-190708633
ENST00000448898.1	AC006482.1	chr7:17679623-17680460
ENST00000594664.1	AC006486.9	chr19:42234679-42236605
ENST00000594664.1	AC006486.9	chr19:42236717-42236857
ENST00000594664.1	AC006486.9	chr19:42236942-42239954
ENST00000594664.1	AC006486.9	chr19:42240143-42254977
ENST00000586572.1	AC006538.4	chr19:2717876-2737047
ENST00000586572.1	AC006538.4	chr19:2737380-2739944
ENST00000628442.1	AC006547.13	chr22:20058474-20065145
ENST00000600617.5	AC006547.13	chr22:20063148-20065145
ENST00000600090.1	AC006547.15	chr22:20064925-20065495
ENST00000412713.1	AC006547.8	chr22:20111260-20111788
ENST00000508484.1	AC006552.1	chr4:54605178-54606882
ENST00000600669.1	AC006942.4	chr19:49809027-49809312
ENST00000428078.4	AC006946.15	chr22:17122040-17122568
ENST00000441544.2	AC006946.15	chr22:17122040-17124654
ENST00000428078.4	AC006946.15	chr22:17122739-17124654
ENST00000441544.2	AC006946.15	chr22:17130485-17131614
ENST00000457168.2	AC006947.1	chr17:66676471-66676668
ENST00000457168.2	AC006947.1	chr17:66676774-66677124
ENST00000435254.1	AC006960.7	chr7:36463129-36469173
ENST00000435254.1	AC006960.7	chr7:36469267-36472285
ENST00000435254.1	AC006960.7	chr7:36472432-36504327
ENST00000412065.1	AC006994.2	chr2:210171830-210218471
ENST00000412065.1	AC006994.2	chr2:210218565-210230282
ENST00000472463.1	AC007003.1	chr7:76903113-76911104
ENST00000439318.2	AC007003.1	chr7:76911327-76919064
ENST00000458624.1	AC007009.1	chr7:8262420-8262579
ENST00000415934.1	AC007036.4	chr7:30141202-30141312
ENST00000511893.1	AC007036.5	chr7:30157596-30158985
ENST00000430537.1	AC007036.6	chr7:30176983-30178936
ENST00000452057.1	AC007038.7	chr2:210031508-210032162
ENST00000452057.1	AC007038.7	chr2:210032925-210035155
ENST00000452057.1	AC007038.7	chr2:210035245-210063783
ENST00000606025.5	AC007040.11	chr2:70942434-70988914
ENST00000453130.1	AC007040.11	chr2:70947672-70948226
ENST00000453130.1	AC007040.11	chr2:70948376-70993695
ENST00000606025.5	AC007040.11	chr2:70989018-70989748
ENST00000606025.5	AC007040.11	chr2:70989817-70991829
ENST00000606025.5	AC007040.11	chr2:70991984-70993695
ENST00000416229.1	AC007040.6	chr2:70994743-71002510
ENST00000434990.1	AC007040.8	chr2:71002589-71003668
ENST00000434990.1	AC007040.8	chr2:71003921-71004836
ENST00000434990.1	AC007040.8	chr2:71005036-71064682
ENST00000420225.1	AC007050.17	chr22:20522208-20522730
ENST00000420225.1	AC007050.17	chr22:20523027-20523652
ENST00000442403.1	AC007064.24	chr22:16869627-16870775
ENST00000479299.2	AC007078.4	chr7:76474949-76478765
ENST00000412563.1	AC007091.1	chr7:19353642-19354739
ENST00000412563.1	AC007091.1	chr7:19354886-19403700
ENST00000412563.1	AC007091.1	chr7:19403764-19405331
ENST00000412563.1	AC007091.1	chr7:19405371-19576286
ENST00000412563.1	AC007091.1	chr7:19576419-19578528
ENST00000452397.1	AC007098.1	chr2:62826249-62858372
ENST00000451622.2	AC007099.1	chr2:75524152-75540738
ENST00000451622.2	AC007099.1	chr2:75540871-75541737
ENST00000444852.1	AC007099.2	chr2:75474647-75482437
ENST00000509666.1	AC007106.1	chr4:27967928-27984668
ENST00000424460.1	AC007128.1	chr7:8262420-8262579
ENST00000424460.1	AC007128.1	chr7:8262827-8264590
ENST00000424460.1	AC007128.1	chr7:8264681-8340382
ENST00000424460.1	AC007128.1	chr7:8340557-8341016
ENST00000424460.1	AC007128.1	chr7:8341227-8343124
ENST00000424460.1	AC007128.1	chr7:8343291-8343706
ENST00000409590.1	AC007131.1	chr2:59217775-59255162
ENST00000409590.1	AC007131.1	chr2:59255263-59277531
ENST00000443306.1	AC007131.2	chr2:59238902-59240289
ENST00000451416.2	AC007131.2	chr2:59238902-59240920
ENST00000443306.1	AC007131.2	chr2:59240342-59249488
ENST00000444001.2	AC007131.2	chr2:59241104-59384623
ENST00000412409.3	AC007131.2	chr2:59241104-59594804
ENST00000434611.1	AC007131.2	chr2:59295595-59298214
ENST00000434611.1	AC007131.2	chr2:59298308-59322257
ENST00000434611.1	AC007131.2	chr2:59322319-59388061
ENST00000444001.2	AC007131.2	chr2:59384794-59388061
ENST00000412409.3	AC007131.2	chr2:59594933-59600372
ENST00000412409.3	AC007131.2	chr2:59600529-59719575
ENST00000435557.1	AC007131.2	chr2:59669549-59686259
[truncated: 193,214 more rows]
