# Supplementary material for: Characterization of lincRNA expression in the human retinal pigment epithelium and differentiated induced pluripotent stem cells
Source: PLoS One. 2017 Aug 24;12(8):e0183939. doi: 10.1371/journal.pone.0183939 (PMC5570510; doi:10.1371/journal.pone.0183939)
Supplement: S2 Table — (TXT) [file pone.0183939.s002.txt]

chr1	novel_lincRNAs	exon	2851988	2852488	0.000000	-	.	gene_id "g1"; transcript_id "g1"; gene_name "g1";
chr1	novel_lincRNAs	exon	2852541	2852592	0.000000	-	.	gene_id "g1"; transcript_id "g1"; gene_name "g1";
chr1	novel_lincRNAs	exon	2852749	2853249	0.000000	-	.	gene_id "g1"; transcript_id "g1"; gene_name "g1";
chr1	novel_lincRNAs	exon	43068486	43068986	0.000000	+	.	gene_id "g2"; transcript_id "g2"; gene_name "g2";
chr1	novel_lincRNAs	exon	43085912	43086068	0.000000	+	.	gene_id "g2"; transcript_id "g2"; gene_name "g2";
chr1	novel_lincRNAs	exon	43091895	43092066	0.000000	+	.	gene_id "g2"; transcript_id "g2"; gene_name "g2";
chr1	novel_lincRNAs	exon	43137322	43137822	0.000000	+	.	gene_id "g2"; transcript_id "g2"; gene_name "g2";
chr1	novel_lincRNAs	exon	66456747	66457247	0.000000	-	.	gene_id "g3"; transcript_id "g3"; gene_name "g3";
chr1	novel_lincRNAs	exon	66476864	66476967	0.000000	-	.	gene_id "g3"; transcript_id "g3"; gene_name "g3";
chr1	novel_lincRNAs	exon	66479049	66479124	0.000000	-	.	gene_id "g3"; transcript_id "g3"; gene_name "g3";
chr1	novel_lincRNAs	exon	66480226	66480726	0.000000	-	.	gene_id "g3"; transcript_id "g3"; gene_name "g3";
chr1	novel_lincRNAs	exon	68943920	68944420	0.000000	-	.	gene_id "g4"; transcript_id "g4"; gene_name "g4";
chr1	novel_lincRNAs	exon	68945752	68946059	0.000000	-	.	gene_id "g4"; transcript_id "g4"; gene_name "g4";
chr1	novel_lincRNAs	exon	68947784	68947902	0.000000	-	.	gene_id "g4"; transcript_id "g4"; gene_name "g4";
chr1	novel_lincRNAs	exon	68977796	68978296	0.000000	-	.	gene_id "g4"; transcript_id "g4"; gene_name "g4";
chr1	novel_lincRNAs	exon	120229991	120230491	0.000000	-	.	gene_id "g6"; transcript_id "g6"; gene_name "g6";
chr1	novel_lincRNAs	exon	120258775	120258883	0.000000	-	.	gene_id "g6"; transcript_id "g6"; gene_name "g6";
chr1	novel_lincRNAs	exon	120267773	120267838	0.000000	-	.	gene_id "g6"; transcript_id "g6"; gene_name "g6";
chr1	novel_lincRNAs	exon	120341717	120342217	0.000000	-	.	gene_id "g6"; transcript_id "g6"; gene_name "g6";
chr1	novel_lincRNAs	exon	145414349	145414849	0.000000	-	.	gene_id "g7"; transcript_id "g7"; gene_name "g7";
chr1	novel_lincRNAs	exon	145420488	145420756	0.000000	-	.	gene_id "g7"; transcript_id "g7"; gene_name "g7";
chr1	novel_lincRNAs	exon	145423314	145423431	0.000000	-	.	gene_id "g7"; transcript_id "g7"; gene_name "g7";
chr1	novel_lincRNAs	exon	145424780	145424897	0.000000	-	.	gene_id "g7"; transcript_id "g7"; gene_name "g7";
chr1	novel_lincRNAs	exon	145425323	145425823	0.000000	-	.	gene_id "g7"; transcript_id "g7"; gene_name "g7";
chr1	novel_lincRNAs	exon	146324870	146325370	0.000000	-	.	gene_id "g8"; transcript_id "g8"; gene_name "g8";
chr1	novel_lincRNAs	exon	146328051	146328211	0.000000	-	.	gene_id "g8"; transcript_id "g8"; gene_name "g8";
chr1	novel_lincRNAs	exon	146369971	146370026	0.000000	-	.	gene_id "g8"; transcript_id "g8"; gene_name "g8";
chr1	novel_lincRNAs	exon	146374742	146375242	0.000000	-	.	gene_id "g8"; transcript_id "g8"; gene_name "g8";
chr1	novel_lincRNAs	exon	146843024	146843524	0.000000	+	.	gene_id "g9"; transcript_id "g9"; gene_name "g9";
chr1	novel_lincRNAs	exon	146846770	146846988	0.000000	+	.	gene_id "g9"; transcript_id "g9"; gene_name "g9";
chr1	novel_lincRNAs	exon	146849225	146849385	0.000000	+	.	gene_id "g9"; transcript_id "g9"; gene_name "g9";
chr1	novel_lincRNAs	exon	146852359	146852456	0.000000	+	.	gene_id "g9"; transcript_id "g9"; gene_name "g9";
chr1	novel_lincRNAs	exon	146853286	146853786	0.000000	+	.	gene_id "g9"; transcript_id "g9"; gene_name "g9";
chr1	novel_lincRNAs	exon	182113374	182113874	0.000000	-	.	gene_id "g11"; transcript_id "g11"; gene_name "g11";
chr1	novel_lincRNAs	exon	182115251	182115352	0.000000	-	.	gene_id "g11"; transcript_id "g11"; gene_name "g11";
chr1	novel_lincRNAs	exon	182117511	182118010	0.000000	-	.	gene_id "g11"; transcript_id "g11"; gene_name "g11";
chr1	novel_lincRNAs	exon	198349851	198350351	0.000000	-	.	gene_id "g12"; transcript_id "g12"; gene_name "g12";
chr1	novel_lincRNAs	exon	198356125	198356234	0.000000	-	.	gene_id "g12"; transcript_id "g12"; gene_name "g12";
chr1	novel_lincRNAs	exon	198360382	198360882	0.000000	-	.	gene_id "g12"; transcript_id "g12"; gene_name "g12";
chr1	novel_lincRNAs	exon	204730640	204731140	0.000000	-	.	gene_id "g13"; transcript_id "g13"; gene_name "g13";
chr1	novel_lincRNAs	exon	204731562	204731710	0.000000	-	.	gene_id "g13"; transcript_id "g13"; gene_name "g13";
chr1	novel_lincRNAs	exon	204733922	204734422	0.000000	-	.	gene_id "g13"; transcript_id "g13"; gene_name "g13";
chr1	novel_lincRNAs	exon	212513724	212514224	0.000000	-	.	gene_id "g14"; transcript_id "g14"; gene_name "g14";
chr1	novel_lincRNAs	exon	212514524	212514632	0.000000	-	.	gene_id "g14"; transcript_id "g14"; gene_name "g14";
chr1	novel_lincRNAs	exon	212515323	212515823	0.000000	-	.	gene_id "g14"; transcript_id "g14"; gene_name "g14";
chr1	novel_lincRNAs	exon	226810193	226810693	0.000000	+	.	gene_id "g15"; transcript_id "g15"; gene_name "g15";
chr1	novel_lincRNAs	exon	226811102	226811204	0.000000	+	.	gene_id "g15"; transcript_id "g15"; gene_name "g15";
chr1	novel_lincRNAs	exon	226814287	226814477	0.000000	+	.	gene_id "g15"; transcript_id "g15"; gene_name "g15";
chr1	novel_lincRNAs	exon	226818126	226818626	0.000000	+	.	gene_id "g15"; transcript_id "g15"; gene_name "g15";
chr2	novel_lincRNAs	exon	5370012	5370512	0.000000	+	.	gene_id "g17"; transcript_id "g17"; gene_name "g17";
chr2	novel_lincRNAs	exon	5372199	5372265	0.000000	+	.	gene_id "g17"; transcript_id "g17"; gene_name "g17";
chr2	novel_lincRNAs	exon	5376958	5377458	0.000000	+	.	gene_id "g17"; transcript_id "g17"; gene_name "g17";
chr2	novel_lincRNAs	exon	15039376	15039876	0.000000	+	.	gene_id "g18"; transcript_id "g18"; gene_name "g18";
chr2	novel_lincRNAs	exon	15040010	15040264	0.000000	+	.	gene_id "g18"; transcript_id "g18"; gene_name "g18";
chr2	novel_lincRNAs	exon	15050155	15050655	0.000000	+	.	gene_id "g18"; transcript_id "g18"; gene_name "g18";
chr2	novel_lincRNAs	exon	17853244	17853744	0.000000	-	.	gene_id "g19"; transcript_id "g19"; gene_name "g19";
chr2	novel_lincRNAs	exon	17868630	17868741	0.000000	-	.	gene_id "g19"; transcript_id "g19"; gene_name "g19";
chr2	novel_lincRNAs	exon	17875365	17875865	0.000000	-	.	gene_id "g19"; transcript_id "g19"; gene_name "g19";
chr2	novel_lincRNAs	exon	18361307	18361807	0.000000	+	.	gene_id "g20"; transcript_id "g20"; gene_name "g20";
chr2	novel_lincRNAs	exon	18368411	18368463	0.000000	+	.	gene_id "g20"; transcript_id "g20"; gene_name "g20";
chr2	novel_lincRNAs	exon	18369874	18370064	0.000000	+	.	gene_id "g20"; transcript_id "g20"; gene_name "g20";
chr2	novel_lincRNAs	exon	18379950	18380455	0.000000	+	.	gene_id "g20"; transcript_id "g20"; gene_name "g20";
chr2	novel_lincRNAs	exon	18385545	18386045	0.000000	+	.	gene_id "g21"; transcript_id "g21"; gene_name "g21";
chr2	novel_lincRNAs	exon	18386707	18386761	0.000000	+	.	gene_id "g21"; transcript_id "g21"; gene_name "g21";
chr2	novel_lincRNAs	exon	18387026	18387291	0.000000	+	.	gene_id "g21"; transcript_id "g21"; gene_name "g21";
chr2	novel_lincRNAs	exon	18397677	18398177	0.000000	+	.	gene_id "g21"; transcript_id "g21"; gene_name "g21";
chr2	novel_lincRNAs	exon	87128315	87128815	0.000000	+	.	gene_id "g24"; transcript_id "g24"; gene_name "g24";
chr2	novel_lincRNAs	exon	87131969	87132117	0.000000	+	.	gene_id "g24"; transcript_id "g24"; gene_name "g24";
chr2	novel_lincRNAs	exon	87137567	87138067	0.000000	+	.	gene_id "g24"; transcript_id "g24"; gene_name "g24";
chr2	novel_lincRNAs	exon	87137957	87138457	0.000000	+	.	gene_id "g25"; transcript_id "g25"; gene_name "g25";
chr2	novel_lincRNAs	exon	87140827	87141005	0.000000	+	.	gene_id "g25"; transcript_id "g25"; gene_name "g25";
chr2	novel_lincRNAs	exon	87144044	87144544	0.000000	+	.	gene_id "g25"; transcript_id "g25"; gene_name "g25";
chr2	novel_lincRNAs	exon	87321119	87321619	0.000000	-	.	gene_id "g26"; transcript_id "g26"; gene_name "g26";
chr2	novel_lincRNAs	exon	87323345	87323696	0.000000	-	.	gene_id "g26"; transcript_id "g26"; gene_name "g26";
chr2	novel_lincRNAs	exon	87346659	87347159	0.000000	-	.	gene_id "g26"; transcript_id "g26"; gene_name "g26";
chr2	novel_lincRNAs	exon	87700553	87701053	0.000000	+	.	gene_id "g27"; transcript_id "g27"; gene_name "g27";
chr2	novel_lincRNAs	exon	87704333	87704600	0.000000	+	.	gene_id "g27"; transcript_id "g27"; gene_name "g27";
chr2	novel_lincRNAs	exon	87707762	87707910	0.000000	+	.	gene_id "g27"; transcript_id "g27"; gene_name "g27";
chr2	novel_lincRNAs	exon	87713359	87713437	0.000000	+	.	gene_id "g27"; transcript_id "g27"; gene_name "g27";
chr2	novel_lincRNAs	exon	87714046	87714548	0.000000	+	.	gene_id "g27"; transcript_id "g27"; gene_name "g27";
chr2	novel_lincRNAs	exon	89543336	89543836	0.000000	-	.	gene_id "g28"; transcript_id "g28"; gene_name "g28";
chr2	novel_lincRNAs	exon	89581006	89581140	0.000000	-	.	gene_id "g28"; transcript_id "g28"; gene_name "g28";
chr2	novel_lincRNAs	exon	89585550	89586050	0.000000	-	.	gene_id "g28"; transcript_id "g28"; gene_name "g28";
chr2	novel_lincRNAs	exon	94195730	94196230	0.000000	-	.	gene_id "g29"; transcript_id "g29"; gene_name "g29";
chr2	novel_lincRNAs	exon	94197636	94197758	0.000000	-	.	gene_id "g29"; transcript_id "g29"; gene_name "g29";
chr2	novel_lincRNAs	exon	94199186	94199366	0.000000	-	.	gene_id "g29"; transcript_id "g29"; gene_name "g29";
chr2	novel_lincRNAs	exon	94199451	94199639	0.000000	-	.	gene_id "g29"; transcript_id "g29"; gene_name "g29";
chr2	novel_lincRNAs	exon	94202397	94202568	0.000000	-	.	gene_id "g29"; transcript_id "g29"; gene_name "g29";
chr2	novel_lincRNAs	exon	94203214	94203287	0.000000	-	.	gene_id "g29"; transcript_id "g29"; gene_name "g29";
chr2	novel_lincRNAs	exon	94208310	94208810	0.000000	-	.	gene_id "g29"; transcript_id "g29"; gene_name "g29";
chr2	novel_lincRNAs	exon	105928104	105928604	0.000000	-	.	gene_id "g30"; transcript_id "g30"; gene_name "g30";
chr2	novel_lincRNAs	exon	105928715	105928984	0.000000	-	.	gene_id "g30"; transcript_id "g30"; gene_name "g30";
chr2	novel_lincRNAs	exon	105930178	105930377	0.000000	-	.	gene_id "g30"; transcript_id "g30"; gene_name "g30";
chr2	novel_lincRNAs	exon	105931881	105931967	0.000000	-	.	gene_id "g30"; transcript_id "g30"; gene_name "g30";
chr2	novel_lincRNAs	exon	105937571	105938071	0.000000	-	.	gene_id "g30"; transcript_id "g30"; gene_name "g30";
chr2	novel_lincRNAs	exon	117065405	117065905	0.000000	-	.	gene_id "g31"; transcript_id "g31"; gene_name "g31";
chr2	novel_lincRNAs	exon	117069332	117069350	0.000000	-	.	gene_id "g31"; transcript_id "g31"; gene_name "g31";
chr2	novel_lincRNAs	exon	117083633	117083661	0.000000	-	.	gene_id "g31"; transcript_id "g31"; gene_name "g31";
chr2	novel_lincRNAs	exon	117085359	117085397	0.000000	-	.	gene_id "g31"; transcript_id "g31"; gene_name "g31";
chr2	novel_lincRNAs	exon	117088128	117088246	0.000000	-	.	gene_id "g31"; transcript_id "g31"; gene_name "g31";
chr2	novel_lincRNAs	exon	117088335	117088835	0.000000	-	.	gene_id "g31"; transcript_id "g31"; gene_name "g31";
chr2	novel_lincRNAs	exon	117535966	117536466	0.000000	+	.	gene_id "g32"; transcript_id "g32"; gene_name "g32";
chr2	novel_lincRNAs	exon	117538509	117538656	0.000000	+	.	gene_id "g32"; transcript_id "g32"; gene_name "g32";
chr2	novel_lincRNAs	exon	117546778	117546854	0.000000	+	.	gene_id "g32"; transcript_id "g32"; gene_name "g32";
chr2	novel_lincRNAs	exon	117549452	117549952	0.000000	+	.	gene_id "g32"; transcript_id "g32"; gene_name "g32";
chr2	novel_lincRNAs	exon	117667643	117668143	0.000000	-	.	gene_id "g33"; transcript_id "g33"; gene_name "g33";
chr2	novel_lincRNAs	exon	117670378	117670495	0.000000	-	.	gene_id "g33"; transcript_id "g33"; gene_name "g33";
chr2	novel_lincRNAs	exon	117701206	117701293	0.000000	-	.	gene_id "g33"; transcript_id "g33"; gene_name "g33";
chr2	novel_lincRNAs	exon	117702275	117702775	0.000000	-	.	gene_id "g33"; transcript_id "g33"; gene_name "g33";
chr2	novel_lincRNAs	exon	124969816	124970316	0.000000	+	.	gene_id "g34"; transcript_id "g34"; gene_name "g34";
chr2	novel_lincRNAs	exon	124993442	124993506	0.000000	+	.	gene_id "g34"; transcript_id "g34"; gene_name "g34";
chr2	novel_lincRNAs	exon	125017979	125018479	0.000000	+	.	gene_id "g34"; transcript_id "g34"; gene_name "g34";
chr2	novel_lincRNAs	exon	152916671	152917171	0.000000	+	.	gene_id "g35"; transcript_id "g35"; gene_name "g35";
chr2	novel_lincRNAs	exon	152931309	152931366	0.000000	+	.	gene_id "g35"; transcript_id "g35"; gene_name "g35";
chr2	novel_lincRNAs	exon	153078340	153078454	0.000000	+	.	gene_id "g35"; transcript_id "g35"; gene_name "g35";
chr2	novel_lincRNAs	exon	153096439	153096939	0.000000	+	.	gene_id "g35"; transcript_id "g35"; gene_name "g35";
chr2	novel_lincRNAs	exon	185425007	185425507	0.000000	+	.	gene_id "g36"; transcript_id "g36"; gene_name "g36";
chr2	novel_lincRNAs	exon	185434097	185434191	0.000000	+	.	gene_id "g36"; transcript_id "g36"; gene_name "g36";
chr2	novel_lincRNAs	exon	185483034	185483091	0.000000	+	.	gene_id "g36"; transcript_id "g36"; gene_name "g36";
chr2	novel_lincRNAs	exon	185668811	185669311	0.000000	+	.	gene_id "g36"; transcript_id "g36"; gene_name "g36";
chr2	novel_lincRNAs	exon	186154875	186155375	0.000000	-	.	gene_id "g37"; transcript_id "g37"; gene_name "g37";
chr2	novel_lincRNAs	exon	186178599	186178691	0.000000	-	.	gene_id "g37"; transcript_id "g37"; gene_name "g37";
chr2	novel_lincRNAs	exon	186215019	186215090	0.000000	-	.	gene_id "g37"; transcript_id "g37"; gene_name "g37";
chr2	novel_lincRNAs	exon	186456715	186456851	0.000000	-	.	gene_id "g37"; transcript_id "g37"; gene_name "g37";
chr2	novel_lincRNAs	exon	186485800	186486300	0.000000	-	.	gene_id "g37"; transcript_id "g37"; gene_name "g37";
chr2	novel_lincRNAs	exon	193159931	193160431	0.000000	-	.	gene_id "g38"; transcript_id "g38"; gene_name "g38";
chr2	novel_lincRNAs	exon	193167260	193167377	0.000000	-	.	gene_id "g38"; transcript_id "g38"; gene_name "g38";
chr2	novel_lincRNAs	exon	193171051	193171551	0.000000	-	.	gene_id "g38"; transcript_id "g38"; gene_name "g38";
chr2	novel_lincRNAs	exon	205936128	205936628	0.000000	+	.	gene_id "g39"; transcript_id "g39"; gene_name "g39";
chr2	novel_lincRNAs	exon	205936836	205937030	0.000000	+	.	gene_id "g39"; transcript_id "g39"; gene_name "g39";
chr2	novel_lincRNAs	exon	205938845	205939345	0.000000	+	.	gene_id "g39"; transcript_id "g39"; gene_name "g39";
chr2	novel_lincRNAs	exon	217249964	217250464	0.000000	+	.	gene_id "g40"; transcript_id "g40"; gene_name "g40";
chr2	novel_lincRNAs	exon	217259304	217259425	0.000000	+	.	gene_id "g40"; transcript_id "g40"; gene_name "g40";
chr2	novel_lincRNAs	exon	217261660	217261801	0.000000	+	.	gene_id "g40"; transcript_id "g40"; gene_name "g40";
chr2	novel_lincRNAs	exon	217262932	217263071	0.000000	+	.	gene_id "g40"; transcript_id "g40"; gene_name "g40";
chr2	novel_lincRNAs	exon	217263358	217263454	0.000000	+	.	gene_id "g40"; transcript_id "g40"; gene_name "g40";
chr2	novel_lincRNAs	exon	217263778	217263843	0.000000	+	.	gene_id "g40"; transcript_id "g40"; gene_name "g40";
chr2	novel_lincRNAs	exon	217266041	217266185	0.000000	+	.	gene_id "g40"; transcript_id "g40"; gene_name "g40";
chr2	novel_lincRNAs	exon	217266537	217267040	0.000000	+	.	gene_id "g40"; transcript_id "g40"; gene_name "g40";
chr3	novel_lincRNAs	exon	4006563	4007063	0.000000	+	.	gene_id "g42"; transcript_id "g42"; gene_name "g42";
chr3	novel_lincRNAs	exon	4027994	4028052	0.000000	+	.	gene_id "g42"; transcript_id "g42"; gene_name "g42";
chr3	novel_lincRNAs	exon	4041098	4041234	0.000000	+	.	gene_id "g42"; transcript_id "g42"; gene_name "g42";
chr3	novel_lincRNAs	exon	4041805	4041926	0.000000	+	.	gene_id "g42"; transcript_id "g42"; gene_name "g42";
chr3	novel_lincRNAs	exon	4045659	4046159	0.000000	+	.	gene_id "g42"; transcript_id "g42"; gene_name "g42";
chr3	novel_lincRNAs	exon	5014665	5015165	0.000000	-	.	gene_id "g43"; transcript_id "g43"; gene_name "g43";
chr3	novel_lincRNAs	exon	5025512	5025781	0.000000	-	.	gene_id "g43"; transcript_id "g43"; gene_name "g43";
chr3	novel_lincRNAs	exon	5026931	5027431	0.000000	-	.	gene_id "g43"; transcript_id "g43"; gene_name "g43";
chr3	novel_lincRNAs	exon	30234340	30234840	0.000000	-	.	gene_id "g45"; transcript_id "g45"; gene_name "g45";
chr3	novel_lincRNAs	exon	30259988	30260211	0.000000	-	.	gene_id "g45"; transcript_id "g45"; gene_name "g45";
chr3	novel_lincRNAs	exon	30263138	30263638	0.000000	-	.	gene_id "g45"; transcript_id "g45"; gene_name "g45";
chr3	novel_lincRNAs	exon	34667755	34668255	0.000000	+	.	gene_id "g46"; transcript_id "g46"; gene_name "g46";
chr3	novel_lincRNAs	exon	34669211	34669333	0.000000	+	.	gene_id "g46"; transcript_id "g46"; gene_name "g46";
chr3	novel_lincRNAs	exon	34676426	34676926	0.000000	+	.	gene_id "g46"; transcript_id "g46"; gene_name "g46";
chr3	novel_lincRNAs	exon	75624653	75625153	0.000000	-	.	gene_id "g47"; transcript_id "g47"; gene_name "g47";
chr3	novel_lincRNAs	exon	75630080	75630201	0.000000	-	.	gene_id "g47"; transcript_id "g47"; gene_name "g47";
chr3	novel_lincRNAs	exon	75658836	75659336	0.000000	-	.	gene_id "g47"; transcript_id "g47"; gene_name "g47";
chr3	novel_lincRNAs	exon	99144216	99144716	0.000000	-	.	gene_id "g48"; transcript_id "g48"; gene_name "g48";
chr3	novel_lincRNAs	exon	99148035	99148110	0.000000	-	.	gene_id "g48"; transcript_id "g48"; gene_name "g48";
chr3	novel_lincRNAs	exon	99179172	99179672	0.000000	-	.	gene_id "g48"; transcript_id "g48"; gene_name "g48";
chr3	novel_lincRNAs	exon	99410438	99410938	0.000000	-	.	gene_id "g49"; transcript_id "g49"; gene_name "g49";
chr3	novel_lincRNAs	exon	99422869	99423023	0.000000	-	.	gene_id "g49"; transcript_id "g49"; gene_name "g49";
chr3	novel_lincRNAs	exon	99423407	99423526	0.000000	-	.	gene_id "g49"; transcript_id "g49"; gene_name "g49";
chr3	novel_lincRNAs	exon	99423684	99424033	0.000000	-	.	gene_id "g49"; transcript_id "g49"; gene_name "g49";
chr3	novel_lincRNAs	exon	99424147	99424289	0.000000	-	.	gene_id "g49"; transcript_id "g49"; gene_name "g49";
chr3	novel_lincRNAs	exon	99433822	99434322	0.000000	-	.	gene_id "g49"; transcript_id "g49"; gene_name "g49";
chr3	novel_lincRNAs	exon	154668769	154669269	0.000000	+	.	gene_id "g50"; transcript_id "g50"; gene_name "g50";
chr3	novel_lincRNAs	exon	154671787	154671908	0.000000	+	.	gene_id "g50"; transcript_id "g50"; gene_name "g50";
chr3	novel_lincRNAs	exon	154672521	154673021	0.000000	+	.	gene_id "g50"; transcript_id "g50"; gene_name "g50";
chr4	novel_lincRNAs	exon	3826404	3826904	0.000000	+	.	gene_id "g51"; transcript_id "g51"; gene_name "g51";
chr4	novel_lincRNAs	exon	3829236	3829664	0.000000	+	.	gene_id "g51"; transcript_id "g51"; gene_name "g51";
chr4	novel_lincRNAs	exon	3830257	3830757	0.000000	+	.	gene_id "g51"; transcript_id "g51"; gene_name "g51";
chr4	novel_lincRNAs	exon	43938303	43938803	0.000000	+	.	gene_id "g52"; transcript_id "g52"; gene_name "g52";
chr4	novel_lincRNAs	exon	43947140	43947279	0.000000	+	.	gene_id "g52"; transcript_id "g52"; gene_name "g52";
chr4	novel_lincRNAs	exon	43966369	43966869	0.000000	+	.	gene_id "g52"; transcript_id "g52"; gene_name "g52";
chr4	novel_lincRNAs	exon	44731678	44732178	0.000000	+	.	gene_id "g53"; transcript_id "g53"; gene_name "g53";
chr4	novel_lincRNAs	exon	44776632	44776727	0.000000	+	.	gene_id "g53"; transcript_id "g53"; gene_name "g53";
chr4	novel_lincRNAs	exon	44777440	44777940	0.000000	+	.	gene_id "g53"; transcript_id "g53"; gene_name "g53";
chr4	novel_lincRNAs	exon	72808634	72809134	0.000000	-	.	gene_id "g54"; transcript_id "g54"; gene_name "g54";
chr4	novel_lincRNAs	exon	72815183	72815284	0.000000	-	.	gene_id "g54"; transcript_id "g54"; gene_name "g54";
chr4	novel_lincRNAs	exon	72894448	72894563	0.000000	-	.	gene_id "g54"; transcript_id "g54"; gene_name "g54";
chr4	novel_lincRNAs	exon	72895308	72895810	0.000000	-	.	gene_id "g54"; transcript_id "g54"; gene_name "g54";
chr4	novel_lincRNAs	exon	82243684	82244184	0.000000	-	.	gene_id "g55"; transcript_id "g55"; gene_name "g55";
chr4	novel_lincRNAs	exon	82246815	82246933	0.000000	-	.	gene_id "g55"; transcript_id "g55"; gene_name "g55";
chr4	novel_lincRNAs	exon	82256408	82256908	0.000000	-	.	gene_id "g55"; transcript_id "g55"; gene_name "g55";
chr4	novel_lincRNAs	exon	116530673	116531173	0.000000	-	.	gene_id "g58"; transcript_id "g58"; gene_name "g58";
chr4	novel_lincRNAs	exon	116532271	116532552	0.000000	-	.	gene_id "g58"; transcript_id "g58"; gene_name "g58";
chr4	novel_lincRNAs	exon	116579181	116579241	0.000000	-	.	gene_id "g58"; transcript_id "g58"; gene_name "g58";
chr4	novel_lincRNAs	exon	116592172	116592672	0.000000	-	.	gene_id "g58"; transcript_id "g58"; gene_name "g58";
chr4	novel_lincRNAs	exon	116592072	116592572	0.000000	+	.	gene_id "g59"; transcript_id "g59"; gene_name "g59";
chr4	novel_lincRNAs	exon	116603701	116603810	0.000000	+	.	gene_id "g59"; transcript_id "g59"; gene_name "g59";
chr4	novel_lincRNAs	exon	116604612	116605135	0.000000	+	.	gene_id "g59"; transcript_id "g59"; gene_name "g59";
chr4	novel_lincRNAs	exon	116609872	116609973	0.000000	+	.	gene_id "g59"; transcript_id "g59"; gene_name "g59";
chr4	novel_lincRNAs	exon	116610931	116611431	0.000000	+	.	gene_id "g59"; transcript_id "g59"; gene_name "g59";
chr4	novel_lincRNAs	exon	137345602	137346102	0.000000	-	.	gene_id "g60"; transcript_id "g60"; gene_name "g60";
chr4	novel_lincRNAs	exon	137372154	137372277	0.000000	-	.	gene_id "g60"; transcript_id "g60"; gene_name "g60";
chr4	novel_lincRNAs	exon	137372669	137373169	0.000000	-	.	gene_id "g60"; transcript_id "g60"; gene_name "g60";
chr4	novel_lincRNAs	exon	138592058	138592558	0.000000	-	.	gene_id "g61"; transcript_id "g61"; gene_name "g61";
chr4	novel_lincRNAs	exon	138597703	138597762	0.000000	-	.	gene_id "g61"; transcript_id "g61"; gene_name "g61";
chr4	novel_lincRNAs	exon	138606959	138607459	0.000000	-	.	gene_id "g61"; transcript_id "g61"; gene_name "g61";
chr4	novel_lincRNAs	exon	183380410	183380910	0.000000	-	.	gene_id "g63"; transcript_id "g63"; gene_name "g63";
chr4	novel_lincRNAs	exon	183387301	183387470	0.000000	-	.	gene_id "g63"; transcript_id "g63"; gene_name "g63";
chr4	novel_lincRNAs	exon	183407100	183407600	0.000000	-	.	gene_id "g63"; transcript_id "g63"; gene_name "g63";
chr4	novel_lincRNAs	exon	183407182	183407682	0.000000	+	.	gene_id "g64"; transcript_id "g64"; gene_name "g64";
chr4	novel_lincRNAs	exon	183408116	183408254	0.000000	+	.	gene_id "g64"; transcript_id "g64"; gene_name "g64";
chr4	novel_lincRNAs	exon	183410448	183410948	0.000000	+	.	gene_id "g64"; transcript_id "g64"; gene_name "g64";
chr4	novel_lincRNAs	exon	183582711	183583211	0.000000	-	.	gene_id "g65"; transcript_id "g65"; gene_name "g65";
chr4	novel_lincRNAs	exon	183602726	183602875	0.000000	-	.	gene_id "g65"; transcript_id "g65"; gene_name "g65";
chr4	novel_lincRNAs	exon	183618598	183619098	0.000000	-	.	gene_id "g65"; transcript_id "g65"; gene_name "g65";
chr4	novel_lincRNAs	exon	187227290	187227790	0.000000	-	.	gene_id "g66"; transcript_id "g66"; gene_name "g66";
chr4	novel_lincRNAs	exon	187260397	187260560	0.000000	-	.	gene_id "g66"; transcript_id "g66"; gene_name "g66";
chr4	novel_lincRNAs	exon	187266237	187266322	0.000000	-	.	gene_id "g66"; transcript_id "g66"; gene_name "g66";
chr4	novel_lincRNAs	exon	187290391	187290891	0.000000	-	.	gene_id "g66"; transcript_id "g66"; gene_name "g66";
chr5	novel_lincRNAs	exon	11926885	11927385	0.000000	-	.	gene_id "g68"; transcript_id "g68"; gene_name "g68";
chr5	novel_lincRNAs	exon	11931618	11931734	0.000000	-	.	gene_id "g68"; transcript_id "g68"; gene_name "g68";
chr5	novel_lincRNAs	exon	11933589	11933700	0.000000	-	.	gene_id "g68"; transcript_id "g68"; gene_name "g68";
chr5	novel_lincRNAs	exon	11937294	11937400	0.000000	-	.	gene_id "g68"; transcript_id "g68"; gene_name "g68";
chr5	novel_lincRNAs	exon	11938025	11938525	0.000000	-	.	gene_id "g68"; transcript_id "g68"; gene_name "g68";
chr5	novel_lincRNAs	exon	28332149	28332649	0.000000	+	.	gene_id "g69"; transcript_id "g69"; gene_name "g69";
chr5	novel_lincRNAs	exon	28345220	28345347	0.000000	+	.	gene_id "g69"; transcript_id "g69"; gene_name "g69";
chr5	novel_lincRNAs	exon	28392829	28392950	0.000000	+	.	gene_id "g69"; transcript_id "g69"; gene_name "g69";
chr5	novel_lincRNAs	exon	28403037	28403137	0.000000	+	.	gene_id "g69"; transcript_id "g69"; gene_name "g69";
chr5	novel_lincRNAs	exon	28471251	28471399	0.000000	+	.	gene_id "g69"; transcript_id "g69"; gene_name "g69";
chr5	novel_lincRNAs	exon	28524393	28524531	0.000000	+	.	gene_id "g69"; transcript_id "g69"; gene_name "g69";
chr5	novel_lincRNAs	exon	28547515	28548015	0.000000	+	.	gene_id "g69"; transcript_id "g69"; gene_name "g69";
chr5	novel_lincRNAs	exon	62634044	62634544	0.000000	+	.	gene_id "g70"; transcript_id "g70"; gene_name "g70";
chr5	novel_lincRNAs	exon	62763694	62763767	0.000000	+	.	gene_id "g70"; transcript_id "g70"; gene_name "g70";
chr5	novel_lincRNAs	exon	62792564	62793064	0.000000	+	.	gene_id "g70"; transcript_id "g70"; gene_name "g70";
chr5	novel_lincRNAs	exon	91690295	91690795	0.000000	+	.	gene_id "g72"; transcript_id "g72"; gene_name "g72";
chr5	novel_lincRNAs	exon	91694010	91694142	0.000000	+	.	gene_id "g72"; transcript_id "g72"; gene_name "g72";
chr5	novel_lincRNAs	exon	91694862	91695361	0.000000	+	.	gene_id "g72"; transcript_id "g72"; gene_name "g72";
chr5	novel_lincRNAs	exon	93249429	93249929	0.000000	+	.	gene_id "g73"; transcript_id "g73"; gene_name "g73";
chr5	novel_lincRNAs	exon	93270246	93270307	0.000000	+	.	gene_id "g73"; transcript_id "g73"; gene_name "g73";
chr5	novel_lincRNAs	exon	93306048	93306548	0.000000	+	.	gene_id "g73"; transcript_id "g73"; gene_name "g73";
chr5	novel_lincRNAs	exon	109527285	109527785	0.000000	+	.	gene_id "g74"; transcript_id "g74"; gene_name "g74";
chr5	novel_lincRNAs	exon	109528247	109528384	0.000000	+	.	gene_id "g74"; transcript_id "g74"; gene_name "g74";
chr5	novel_lincRNAs	exon	109559827	109559905	0.000000	+	.	gene_id "g74"; transcript_id "g74"; gene_name "g74";
chr5	novel_lincRNAs	exon	109571610	109572110	0.000000	+	.	gene_id "g74"; transcript_id "g74"; gene_name "g74";
chr5	novel_lincRNAs	exon	116297892	116298392	0.000000	+	.	gene_id "g76"; transcript_id "g76"; gene_name "g76";
chr5	novel_lincRNAs	exon	116303530	116303683	0.000000	+	.	gene_id "g76"; transcript_id "g76"; gene_name "g76";
chr5	novel_lincRNAs	exon	116399482	116399623	0.000000	+	.	gene_id "g76"; transcript_id "g76"; gene_name "g76";
chr5	novel_lincRNAs	exon	116412643	116413143	0.000000	+	.	gene_id "g76"; transcript_id "g76"; gene_name "g76";
chr5	novel_lincRNAs	exon	121620243	121620743	0.000000	-	.	gene_id "g77"; transcript_id "g77"; gene_name "g77";
chr5	novel_lincRNAs	exon	121623317	121623488	0.000000	-	.	gene_id "g77"; transcript_id "g77"; gene_name "g77";
chr5	novel_lincRNAs	exon	121701629	121701727	0.000000	-	.	gene_id "g77"; transcript_id "g77"; gene_name "g77";
chr5	novel_lincRNAs	exon	121797370	121797870	0.000000	-	.	gene_id "g77"; transcript_id "g77"; gene_name "g77";
chr5	novel_lincRNAs	exon	125334389	125334889	0.000000	-	.	gene_id "g78"; transcript_id "g78"; gene_name "g78";
chr5	novel_lincRNAs	exon	125413111	125413169	0.000000	-	.	gene_id "g78"; transcript_id "g78"; gene_name "g78";
chr5	novel_lincRNAs	exon	125445077	125445577	0.000000	-	.	gene_id "g78"; transcript_id "g78"; gene_name "g78";
chr5	novel_lincRNAs	exon	170152639	170152639	0.000000	+	.	gene_id "g79"; transcript_id "g79"; gene_name "g79";
chr5	novel_lincRNAs	exon	170158366	170158483	0.000000	+	.	gene_id "g79"; transcript_id "g79"; gene_name "g79";
chr5	novel_lincRNAs	exon	170162162	170162662	0.000000	+	.	gene_id "g79"; transcript_id "g79"; gene_name "g79";
chr5	novel_lincRNAs	exon	174547621	174548121	0.000000	-	.	gene_id "g80"; transcript_id "g80"; gene_name "g80";
chr5	novel_lincRNAs	exon	174578087	174578198	0.000000	-	.	gene_id "g80"; transcript_id "g80"; gene_name "g80";
chr5	novel_lincRNAs	exon	174578426	174579511	0.000000	-	.	gene_id "g80"; transcript_id "g80"; gene_name "g80";
chr5	novel_lincRNAs	exon	174599741	174600241	0.000000	-	.	gene_id "g80"; transcript_id "g80"; gene_name "g80";
chr6	novel_lincRNAs	exon	8852625	8853125	0.000000	+	.	gene_id "g82"; transcript_id "g82"; gene_name "g82";
chr6	novel_lincRNAs	exon	8854773	8854849	0.000000	+	.	gene_id "g82"; transcript_id "g82"; gene_name "g82";
chr6	novel_lincRNAs	exon	8855680	8856180	0.000000	+	.	gene_id "g82"; transcript_id "g82"; gene_name "g82";
chr6	novel_lincRNAs	exon	26486189	26486689	0.000000	-	.	gene_id "g83"; transcript_id "g83"; gene_name "g83";
chr6	novel_lincRNAs	exon	26487717	26487786	0.000000	-	.	gene_id "g83"; transcript_id "g83"; gene_name "g83";
chr6	novel_lincRNAs	exon	26488003	26488144	0.000000	-	.	gene_id "g83"; transcript_id "g83"; gene_name "g83";
chr6	novel_lincRNAs	exon	26493725	26494225	0.000000	-	.	gene_id "g83"; transcript_id "g83"; gene_name "g83";
chr6	novel_lincRNAs	exon	43838241	43838741	0.000000	+	.	gene_id "g85"; transcript_id "g85"; gene_name "g85";
chr6	novel_lincRNAs	exon	43842511	43842633	0.000000	+	.	gene_id "g85"; transcript_id "g85"; gene_name "g85";
chr6	novel_lincRNAs	exon	43925248	43925748	0.000000	+	.	gene_id "g85"; transcript_id "g85"; gene_name "g85";
chr6	novel_lincRNAs	exon	54624728	54625228	0.000000	-	.	gene_id "g87"; transcript_id "g87"; gene_name "g87";
chr6	novel_lincRNAs	exon	54655603	54655677	0.000000	-	.	gene_id "g87"; transcript_id "g87"; gene_name "g87";
chr6	novel_lincRNAs	exon	54686404	54687589	0.000000	-	.	gene_id "g87"; transcript_id "g87"; gene_name "g87";
chr6	novel_lincRNAs	exon	54694194	54694294	0.000000	-	.	gene_id "g87"; transcript_id "g87"; gene_name "g87";
chr6	novel_lincRNAs	exon	54703189	54703304	0.000000	-	.	gene_id "g87"; transcript_id "g87"; gene_name "g87";
chr6	novel_lincRNAs	exon	54801737	54801808	0.000000	-	.	gene_id "g87"; transcript_id "g87"; gene_name "g87";
chr6	novel_lincRNAs	exon	54801889	54802389	0.000000	-	.	gene_id "g87"; transcript_id "g87"; gene_name "g87";
chr6	novel_lincRNAs	exon	96717262	96717762	0.000000	-	.	gene_id "g88"; transcript_id "g88"; gene_name "g88";
chr6	novel_lincRNAs	exon	96717898	96718044	0.000000	-	.	gene_id "g88"; transcript_id "g88"; gene_name "g88";
chr6	novel_lincRNAs	exon	96724042	96724210	0.000000	-	.	gene_id "g88"; transcript_id "g88"; gene_name "g88";
chr6	novel_lincRNAs	exon	96749338	96749838	0.000000	-	.	gene_id "g88"; transcript_id "g88"; gene_name "g88";
chr6	novel_lincRNAs	exon	101114723	101115223	0.000000	+	.	gene_id "g89"; transcript_id "g89"; gene_name "g89";
chr6	novel_lincRNAs	exon	101130629	101130720	0.000000	+	.	gene_id "g89"; transcript_id "g89"; gene_name "g89";
chr6	novel_lincRNAs	exon	101131635	101132135	0.000000	+	.	gene_id "g89"; transcript_id "g89"; gene_name "g89";
chr6	novel_lincRNAs	exon	104682794	104683294	0.000000	-	.	gene_id "g90"; transcript_id "g90"; gene_name "g90";
chr6	novel_lincRNAs	exon	104688145	104688287	0.000000	-	.	gene_id "g90"; transcript_id "g90"; gene_name "g90";
chr6	novel_lincRNAs	exon	104688600	104689100	0.000000	-	.	gene_id "g90"; transcript_id "g90"; gene_name "g90";
chr6	novel_lincRNAs	exon	112858669	112859169	0.000000	+	.	gene_id "g91"; transcript_id "g91"; gene_name "g91";
chr6	novel_lincRNAs	exon	112900345	112900487	0.000000	+	.	gene_id "g91"; transcript_id "g91"; gene_name "g91";
chr6	novel_lincRNAs	exon	112902517	112903017	0.000000	+	.	gene_id "g91"; transcript_id "g91"; gene_name "g91";
chr6	novel_lincRNAs	exon	131303447	131303947	0.000000	+	.	gene_id "g92"; transcript_id "g92"; gene_name "g92";
chr6	novel_lincRNAs	exon	131323665	131323894	0.000000	+	.	gene_id "g92"; transcript_id "g92"; gene_name "g92";
chr6	novel_lincRNAs	exon	131325754	131325941	0.000000	+	.	gene_id "g92"; transcript_id "g92"; gene_name "g92";
chr6	novel_lincRNAs	exon	131328545	131329045	0.000000	+	.	gene_id "g92"; transcript_id "g92"; gene_name "g92";
chr6	novel_lincRNAs	exon	137599428	137599928	0.000000	+	.	gene_id "g93"; transcript_id "g93"; gene_name "g93";
chr6	novel_lincRNAs	exon	137636443	137636547	0.000000	+	.	gene_id "g93"; transcript_id "g93"; gene_name "g93";
chr6	novel_lincRNAs	exon	137637152	137637652	0.000000	+	.	gene_id "g93"; transcript_id "g93"; gene_name "g93";
chr6	novel_lincRNAs	exon	142702069	142702569	0.000000	-	.	gene_id "g94"; transcript_id "g94"; gene_name "g94";
chr6	novel_lincRNAs	exon	142703113	142703381	0.000000	-	.	gene_id "g94"; transcript_id "g94"; gene_name "g94";
chr6	novel_lincRNAs	exon	142704045	142704141	0.000000	-	.	gene_id "g94"; transcript_id "g94"; gene_name "g94";
chr6	novel_lincRNAs	exon	142705562	142705754	0.000000	-	.	gene_id "g94"; transcript_id "g94"; gene_name "g94";
chr6	novel_lincRNAs	exon	142725156	142725656	0.000000	-	.	gene_id "g94"; transcript_id "g94"; gene_name "g94";
chr6	novel_lincRNAs	exon	157225391	157225891	0.000000	+	.	gene_id "g96"; transcript_id "g96"; gene_name "g96";
chr6	novel_lincRNAs	exon	157248793	157248910	0.000000	+	.	gene_id "g96"; transcript_id "g96"; gene_name "g96";
chr6	novel_lincRNAs	exon	157250911	157251050	0.000000	+	.	gene_id "g96"; transcript_id "g96"; gene_name "g96";
chr6	novel_lincRNAs	exon	157252915	157253415	0.000000	+	.	gene_id "g96"; transcript_id "g96"; gene_name "g96";
chr7	novel_lincRNAs	exon	4644301	4644801	0.000000	+	.	gene_id "g97"; transcript_id "g97"; gene_name "g97";
chr7	novel_lincRNAs	exon	4645411	4645478	0.000000	+	.	gene_id "g97"; transcript_id "g97"; gene_name "g97";
chr7	novel_lincRNAs	exon	4646185	4646257	0.000000	+	.	gene_id "g97"; transcript_id "g97"; gene_name "g97";
chr7	novel_lincRNAs	exon	4652813	4653199	0.000000	+	.	gene_id "g97"; transcript_id "g97"; gene_name "g97";
chr7	novel_lincRNAs	exon	4656126	4656626	0.000000	+	.	gene_id "g97"; transcript_id "g97"; gene_name "g97";
chr7	novel_lincRNAs	exon	6857687	6858187	0.000000	+	.	gene_id "g98"; transcript_id "g98"; gene_name "g98";
chr7	novel_lincRNAs	exon	6859616	6859788	0.000000	+	.	gene_id "g98"; transcript_id "g98"; gene_name "g98";
chr7	novel_lincRNAs	exon	6902904	6903404	0.000000	+	.	gene_id "g98"; transcript_id "g98"; gene_name "g98";
chr7	novel_lincRNAs	exon	26597783	26598283	0.000000	-	.	gene_id "g99"; transcript_id "g99"; gene_name "g99";
chr7	novel_lincRNAs	exon	26598854	26599068	0.000000	-	.	gene_id "g99"; transcript_id "g99"; gene_name "g99";
chr7	novel_lincRNAs	exon	26599321	26599371	0.000000	-	.	gene_id "g99"; transcript_id "g99"; gene_name "g99";
chr7	novel_lincRNAs	exon	26617248	26617531	0.000000	-	.	gene_id "g99"; transcript_id "g99"; gene_name "g99";
chr7	novel_lincRNAs	exon	26617613	26617713	0.000000	-	.	gene_id "g99"; transcript_id "g99"; gene_name "g99";
chr7	novel_lincRNAs	exon	26618247	26618356	0.000000	-	.	gene_id "g99"; transcript_id "g99"; gene_name "g99";
chr7	novel_lincRNAs	exon	26618600	26619100	0.000000	-	.	gene_id "g99"; transcript_id "g99"; gene_name "g99";
chr7	novel_lincRNAs	exon	29709572	29710072	0.000000	+	.	gene_id "g100"; transcript_id "g100"; gene_name "g100";
chr7	novel_lincRNAs	exon	29724269	29724321	0.000000	+	.	gene_id "g100"; transcript_id "g100"; gene_name "g100";
chr7	novel_lincRNAs	exon	29731948	29732448	0.000000	+	.	gene_id "g100"; transcript_id "g100"; gene_name "g100";
chr7	novel_lincRNAs	exon	76782634	76783134	0.000000	+	.	gene_id "g102"; transcript_id "g102"; gene_name "g102";
chr7	novel_lincRNAs	exon	76786762	76786829	0.000000	+	.	gene_id "g102"; transcript_id "g102"; gene_name "g102";
chr7	novel_lincRNAs	exon	76820236	76820736	0.000000	+	.	gene_id "g102"; transcript_id "g102"; gene_name "g102";
chr7	novel_lincRNAs	exon	119257482	119257982	0.000000	+	.	gene_id "g104"; transcript_id "g104"; gene_name "g104";
chr7	novel_lincRNAs	exon	119258389	119259651	0.000000	+	.	gene_id "g104"; transcript_id "g104"; gene_name "g104";
chr7	novel_lincRNAs	exon	119262139	119262639	0.000000	+	.	gene_id "g104"; transcript_id "g104"; gene_name "g104";
chr7	novel_lincRNAs	exon	135263381	135263881	0.000000	-	.	gene_id "g105"; transcript_id "g105"; gene_name "g105";
chr7	novel_lincRNAs	exon	135266166	135266277	0.000000	-	.	gene_id "g105"; transcript_id "g105"; gene_name "g105";
chr7	novel_lincRNAs	exon	135307154	135307310	0.000000	-	.	gene_id "g105"; transcript_id "g105"; gene_name "g105";
chr7	novel_lincRNAs	exon	135310565	135310706	0.000000	-	.	gene_id "g105"; transcript_id "g105"; gene_name "g105";
chr7	novel_lincRNAs	exon	135317640	135318140	0.000000	-	.	gene_id "g105"; transcript_id "g105"; gene_name "g105";
chr8	novel_lincRNAs	exon	18104362	18104862	0.000000	+	.	gene_id "g107"; transcript_id "g107"; gene_name "g107";
chr8	novel_lincRNAs	exon	18106645	18106793	0.000000	+	.	gene_id "g107"; transcript_id "g107"; gene_name "g107";
chr8	novel_lincRNAs	exon	18126840	18127340	0.000000	+	.	gene_id "g107"; transcript_id "g107"; gene_name "g107";
chr8	novel_lincRNAs	exon	37068949	37069449	0.000000	-	.	gene_id "g108"; transcript_id "g108"; gene_name "g108";
chr8	novel_lincRNAs	exon	37073928	37074096	0.000000	-	.	gene_id "g108"; transcript_id "g108"; gene_name "g108";
chr8	novel_lincRNAs	exon	37075776	37076276	0.000000	-	.	gene_id "g108"; transcript_id "g108"; gene_name "g108";
chr8	novel_lincRNAs	exon	50926379	50926879	0.000000	-	.	gene_id "g109"; transcript_id "g109"; gene_name "g109";
chr8	novel_lincRNAs	exon	50934001	50934051	0.000000	-	.	gene_id "g109"; transcript_id "g109"; gene_name "g109";
chr8	novel_lincRNAs	exon	50934222	50934722	0.000000	-	.	gene_id "g109"; transcript_id "g109"; gene_name "g109";
chr8	novel_lincRNAs	exon	81602648	81603148	0.000000	-	.	gene_id "g111"; transcript_id "g111"; gene_name "g111";
chr8	novel_lincRNAs	exon	81605599	81606826	0.000000	-	.	gene_id "g111"; transcript_id "g111"; gene_name "g111";
chr8	novel_lincRNAs	exon	81612529	81613029	0.000000	-	.	gene_id "g111"; transcript_id "g111"; gene_name "g111";
chr8	novel_lincRNAs	exon	124790889	124791389	0.000000	+	.	gene_id "g112"; transcript_id "g112"; gene_name "g112";
chr8	novel_lincRNAs	exon	124791569	124791630	0.000000	+	.	gene_id "g112"; transcript_id "g112"; gene_name "g112";
chr8	novel_lincRNAs	exon	124799559	124800059	0.000000	+	.	gene_id "g112"; transcript_id "g112"; gene_name "g112";
chr8	novel_lincRNAs	exon	125577507	125578007	0.000000	+	.	gene_id "g113"; transcript_id "g113"; gene_name "g113";
chr8	novel_lincRNAs	exon	125608903	125609024	0.000000	+	.	gene_id "g113"; transcript_id "g113"; gene_name "g113";
chr8	novel_lincRNAs	exon	125622824	125623574	0.000000	+	.	gene_id "g113"; transcript_id "g113"; gene_name "g113";
chr8	novel_lincRNAs	exon	125650233	125650733	0.000000	+	.	gene_id "g113"; transcript_id "g113"; gene_name "g113";
chr8	novel_lincRNAs	exon	133915685	133916185	0.000000	-	.	gene_id "g114"; transcript_id "g114"; gene_name "g114";
chr8	novel_lincRNAs	exon	133916550	133916687	0.000000	-	.	gene_id "g114"; transcript_id "g114"; gene_name "g114";
chr8	novel_lincRNAs	exon	133933538	133934037	0.000000	-	.	gene_id "g114"; transcript_id "g114"; gene_name "g114";
chr9	novel_lincRNAs	exon	5577011	5577511	0.000000	-	.	gene_id "g115"; transcript_id "g115"; gene_name "g115";
chr9	novel_lincRNAs	exon	5604886	5604941	0.000000	-	.	gene_id "g115"; transcript_id "g115"; gene_name "g115";
chr9	novel_lincRNAs	exon	5605687	5605784	0.000000	-	.	gene_id "g115"; transcript_id "g115"; gene_name "g115";
chr9	novel_lincRNAs	exon	5606777	5607277	0.000000	-	.	gene_id "g115"; transcript_id "g115"; gene_name "g115";
chr9	novel_lincRNAs	exon	7657260	7657760	0.000000	+	.	gene_id "g116"; transcript_id "g116"; gene_name "g116";
chr9	novel_lincRNAs	exon	7722004	7722100	0.000000	+	.	gene_id "g116"; transcript_id "g116"; gene_name "g116";
chr9	novel_lincRNAs	exon	7757089	7757589	0.000000	+	.	gene_id "g116"; transcript_id "g116"; gene_name "g116";
chr9	novel_lincRNAs	exon	12972776	12973276	0.000000	-	.	gene_id "g117"; transcript_id "g117"; gene_name "g117";
chr9	novel_lincRNAs	exon	13004933	13005454	0.000000	-	.	gene_id "g117"; transcript_id "g117"; gene_name "g117";
chr9	novel_lincRNAs	exon	13029409	13029577	0.000000	-	.	gene_id "g117"; transcript_id "g117"; gene_name "g117";
chr9	novel_lincRNAs	exon	13034171	13034671	0.000000	-	.	gene_id "g117"; transcript_id "g117"; gene_name "g117";
chr9	novel_lincRNAs	exon	17855600	17856100	0.000000	+	.	gene_id "g118"; transcript_id "g118"; gene_name "g118";
chr9	novel_lincRNAs	exon	17858030	17858101	0.000000	+	.	gene_id "g118"; transcript_id "g118"; gene_name "g118";
chr9	novel_lincRNAs	exon	17884517	17885017	0.000000	+	.	gene_id "g118"; transcript_id "g118"; gene_name "g118";
chr9	novel_lincRNAs	exon	39983910	39984410	0.000000	-	.	gene_id "g119"; transcript_id "g119"; gene_name "g119";
chr9	novel_lincRNAs	exon	39988444	39988564	0.000000	-	.	gene_id "g119"; transcript_id "g119"; gene_name "g119";
chr9	novel_lincRNAs	exon	40106358	40106858	0.000000	-	.	gene_id "g119"; transcript_id "g119"; gene_name "g119";
chr9	novel_lincRNAs	exon	41357062	41357562	0.000000	+	.	gene_id "g120"; transcript_id "g120"; gene_name "g120";
chr9	novel_lincRNAs	exon	41357978	41359152	0.000000	+	.	gene_id "g120"; transcript_id "g120"; gene_name "g120";
chr9	novel_lincRNAs	exon	41474878	41475053	0.000000	+	.	gene_id "g120"; transcript_id "g120"; gene_name "g120";
chr9	novel_lincRNAs	exon	41479945	41480445	0.000000	+	.	gene_id "g120"; transcript_id "g120"; gene_name "g120";
chr9	novel_lincRNAs	exon	41643743	41644243	0.000000	+	.	gene_id "g121"; transcript_id "g121"; gene_name "g121";
chr9	novel_lincRNAs	exon	41705454	41705593	0.000000	+	.	gene_id "g121"; transcript_id "g121"; gene_name "g121";
chr9	novel_lincRNAs	exon	41740920	41741420	0.000000	+	.	gene_id "g121"; transcript_id "g121"; gene_name "g121";
chr9	novel_lincRNAs	exon	61856314	61856814	0.000000	+	.	gene_id "g122"; transcript_id "g122"; gene_name "g122";
chr9	novel_lincRNAs	exon	61917468	61917607	0.000000	+	.	gene_id "g122"; transcript_id "g122"; gene_name "g122";
chr9	novel_lincRNAs	exon	61920303	61920435	0.000000	+	.	gene_id "g122"; transcript_id "g122"; gene_name "g122";
chr9	novel_lincRNAs	exon	61922845	61923345	0.000000	+	.	gene_id "g122"; transcript_id "g122"; gene_name "g122";
chr9	novel_lincRNAs	exon	78068594	78069094	0.000000	-	.	gene_id "g123"; transcript_id "g123"; gene_name "g123";
chr9	novel_lincRNAs	exon	78093651	78093754	0.000000	-	.	gene_id "g123"; transcript_id "g123"; gene_name "g123";
chr9	novel_lincRNAs	exon	78093918	78094254	0.000000	-	.	gene_id "g123"; transcript_id "g123"; gene_name "g123";
chr9	novel_lincRNAs	exon	79198120	79198620	0.000000	+	.	gene_id "g124"; transcript_id "g124"; gene_name "g124";
chr9	novel_lincRNAs	exon	79201227	79201407	0.000000	+	.	gene_id "g124"; transcript_id "g124"; gene_name "g124";
chr9	novel_lincRNAs	exon	79225677	79225743	0.000000	+	.	gene_id "g124"; transcript_id "g124"; gene_name "g124";
chr9	novel_lincRNAs	exon	79228313	79228813	0.000000	+	.	gene_id "g124"; transcript_id "g124"; gene_name "g124";
chr9	novel_lincRNAs	exon	90058366	90058866	0.000000	-	.	gene_id "g125"; transcript_id "g125"; gene_name "g125";
chr9	novel_lincRNAs	exon	90059200	90059569	0.000000	-	.	gene_id "g125"; transcript_id "g125"; gene_name "g125";
chr9	novel_lincRNAs	exon	90060469	90060795	0.000000	-	.	gene_id "g125"; transcript_id "g125"; gene_name "g125";
chr9	novel_lincRNAs	exon	90061502	90061963	0.000000	-	.	gene_id "g125"; transcript_id "g125"; gene_name "g125";
chr9	novel_lincRNAs	exon	90062598	90062682	0.000000	-	.	gene_id "g125"; transcript_id "g125"; gene_name "g125";
chr9	novel_lincRNAs	exon	90062828	90062959	0.000000	-	.	gene_id "g125"; transcript_id "g125"; gene_name "g125";
chr9	novel_lincRNAs	exon	90063051	90063551	0.000000	-	.	gene_id "g125"; transcript_id "g125"; gene_name "g125";
chr9	novel_lincRNAs	exon	102243260	102243760	0.000000	-	.	gene_id "g126"; transcript_id "g126"; gene_name "g126";
chr9	novel_lincRNAs	exon	102245050	102245429	0.000000	-	.	gene_id "g126"; transcript_id "g126"; gene_name "g126";
chr9	novel_lincRNAs	exon	102245512	102246012	0.000000	-	.	gene_id "g126"; transcript_id "g126"; gene_name "g126";
chr9	novel_lincRNAs	exon	138177647	138178147	0.000000	-	.	gene_id "g128"; transcript_id "g128"; gene_name "g128";
chr9	novel_lincRNAs	exon	138178669	138178794	0.000000	-	.	gene_id "g128"; transcript_id "g128"; gene_name "g128";
chr9	novel_lincRNAs	exon	138179261	138179370	0.000000	-	.	gene_id "g128"; transcript_id "g128"; gene_name "g128";
chr9	novel_lincRNAs	exon	138179461	138179961	0.000000	-	.	gene_id "g128"; transcript_id "g128"; gene_name "g128";
chr10	novel_lincRNAs	exon	6933458	6933958	0.000000	-	.	gene_id "g129"; transcript_id "g129"; gene_name "g129";
chr10	novel_lincRNAs	exon	6935113	6935408	0.000000	-	.	gene_id "g129"; transcript_id "g129"; gene_name "g129";
chr10	novel_lincRNAs	exon	6987605	6988105	0.000000	-	.	gene_id "g129"; transcript_id "g129"; gene_name "g129";
chr10	novel_lincRNAs	exon	23266754	23267254	0.000000	-	.	gene_id "g130"; transcript_id "g130"; gene_name "g130";
chr10	novel_lincRNAs	exon	23282013	23282078	0.000000	-	.	gene_id "g130"; transcript_id "g130"; gene_name "g130";
chr10	novel_lincRNAs	exon	23289900	23289958	0.000000	-	.	gene_id "g130"; transcript_id "g130"; gene_name "g130";
chr10	novel_lincRNAs	exon	23291132	23291632	0.000000	-	.	gene_id "g130"; transcript_id "g130"; gene_name "g130";
chr10	novel_lincRNAs	exon	29093217	29093717	0.000000	+	.	gene_id "g131"; transcript_id "g131"; gene_name "g131";
chr10	novel_lincRNAs	exon	29097318	29097464	0.000000	+	.	gene_id "g131"; transcript_id "g131"; gene_name "g131";
chr10	novel_lincRNAs	exon	29099158	29099658	0.000000	+	.	gene_id "g131"; transcript_id "g131"; gene_name "g131";
chr10	novel_lincRNAs	exon	31609796	31610296	0.000000	-	.	gene_id "g132"; transcript_id "g132"; gene_name "g132";
chr10	novel_lincRNAs	exon	31610953	31611037	0.000000	-	.	gene_id "g132"; transcript_id "g132"; gene_name "g132";
chr10	novel_lincRNAs	exon	31620780	31621280	0.000000	-	.	gene_id "g132"; transcript_id "g132"; gene_name "g132";
chr10	novel_lincRNAs	exon	32106891	32107391	0.000000	+	.	gene_id "g133"; transcript_id "g133"; gene_name "g133";
chr10	novel_lincRNAs	exon	32149166	32149401	0.000000	+	.	gene_id "g133"; transcript_id "g133"; gene_name "g133";
chr10	novel_lincRNAs	exon	32150060	32150560	0.000000	+	.	gene_id "g133"; transcript_id "g133"; gene_name "g133";
chr10	novel_lincRNAs	exon	43345191	43345691	0.000000	-	.	gene_id "g135"; transcript_id "g135"; gene_name "g135";
chr10	novel_lincRNAs	exon	43350334	43350516	0.000000	-	.	gene_id "g135"; transcript_id "g135"; gene_name "g135";
chr10	novel_lincRNAs	exon	43362167	43362667	0.000000	-	.	gene_id "g135"; transcript_id "g135"; gene_name "g135";
chr10	novel_lincRNAs	exon	58978947	58979447	0.000000	-	.	gene_id "g136"; transcript_id "g136"; gene_name "g136";
chr10	novel_lincRNAs	exon	58979790	58979935	0.000000	-	.	gene_id "g136"; transcript_id "g136"; gene_name "g136";
chr10	novel_lincRNAs	exon	58980878	58981378	0.000000	-	.	gene_id "g136"; transcript_id "g136"; gene_name "g136";
chr10	novel_lincRNAs	exon	63630979	63631479	0.000000	+	.	gene_id "g137"; transcript_id "g137"; gene_name "g137";
chr10	novel_lincRNAs	exon	63653659	63653789	0.000000	+	.	gene_id "g137"; transcript_id "g137"; gene_name "g137";
chr10	novel_lincRNAs	exon	63654504	63654666	0.000000	+	.	gene_id "g137"; transcript_id "g137"; gene_name "g137";
chr10	novel_lincRNAs	exon	63654801	63655301	0.000000	+	.	gene_id "g137"; transcript_id "g137"; gene_name "g137";
chr10	novel_lincRNAs	exon	90190041	90190541	0.000000	-	.	gene_id "g138"; transcript_id "g138"; gene_name "g138";
chr10	novel_lincRNAs	exon	90191581	90191641	0.000000	-	.	gene_id "g138"; transcript_id "g138"; gene_name "g138";
chr10	novel_lincRNAs	exon	90211195	90211269	0.000000	-	.	gene_id "g138"; transcript_id "g138"; gene_name "g138";
chr10	novel_lincRNAs	exon	90211491	90211991	0.000000	-	.	gene_id "g138"; transcript_id "g138"; gene_name "g138";
chr10	novel_lincRNAs	exon	118269030	118269530	0.000000	-	.	gene_id "g140"; transcript_id "g140"; gene_name "g140";
chr10	novel_lincRNAs	exon	118269939	118270164	0.000000	-	.	gene_id "g140"; transcript_id "g140"; gene_name "g140";
chr10	novel_lincRNAs	exon	118272473	118272973	0.000000	-	.	gene_id "g140"; transcript_id "g140"; gene_name "g140";
chr10	novel_lincRNAs	exon	124138750	124139250	0.000000	-	.	gene_id "g142"; transcript_id "g142"; gene_name "g142";
chr10	novel_lincRNAs	exon	124140064	124140471	0.000000	-	.	gene_id "g142"; transcript_id "g142"; gene_name "g142";
chr10	novel_lincRNAs	exon	124143471	124143971	0.000000	-	.	gene_id "g142"; transcript_id "g142"; gene_name "g142";
chr10	novel_lincRNAs	exon	129804932	129805431	0.000000	+	.	gene_id "g143"; transcript_id "g143"; gene_name "g143";
chr10	novel_lincRNAs	exon	129806917	129807079	0.000000	+	.	gene_id "g143"; transcript_id "g143"; gene_name "g143";
chr10	novel_lincRNAs	exon	129813723	129814223	0.000000	+	.	gene_id "g143"; transcript_id "g143"; gene_name "g143";
chr11	novel_lincRNAs	exon	5043138	5043638	0.000000	+	.	gene_id "g144"; transcript_id "g144"; gene_name "g144";
chr11	novel_lincRNAs	exon	5053489	5053540	0.000000	+	.	gene_id "g144"; transcript_id "g144"; gene_name "g144";
chr11	novel_lincRNAs	exon	5062410	5062910	0.000000	+	.	gene_id "g144"; transcript_id "g144"; gene_name "g144";
chr11	novel_lincRNAs	exon	34692389	34692889	0.000000	+	.	gene_id "g145"; transcript_id "g145"; gene_name "g145";
chr11	novel_lincRNAs	exon	34715057	34715234	0.000000	+	.	gene_id "g145"; transcript_id "g145"; gene_name "g145";
chr11	novel_lincRNAs	exon	34732286	34732429	0.000000	+	.	gene_id "g145"; transcript_id "g145"; gene_name "g145";
chr11	novel_lincRNAs	exon	34754458	34754958	0.000000	+	.	gene_id "g145"; transcript_id "g145"; gene_name "g145";
chr11	novel_lincRNAs	exon	38875687	38876187	0.000000	-	.	gene_id "g146"; transcript_id "g146"; gene_name "g146";
chr11	novel_lincRNAs	exon	38879267	38879360	0.000000	-	.	gene_id "g146"; transcript_id "g146"; gene_name "g146";
chr11	novel_lincRNAs	exon	38885140	38885640	0.000000	-	.	gene_id "g146"; transcript_id "g146"; gene_name "g146";
chr11	novel_lincRNAs	exon	43579016	43579516	0.000000	+	.	gene_id "g147"; transcript_id "g147"; gene_name "g147";
chr11	novel_lincRNAs	exon	43584560	43584674	0.000000	+	.	gene_id "g147"; transcript_id "g147"; gene_name "g147";
chr11	novel_lincRNAs	exon	43618158	43618658	0.000000	+	.	gene_id "g147"; transcript_id "g147"; gene_name "g147";
chr11	novel_lincRNAs	exon	76267336	76267836	0.000000	-	.	gene_id "g148"; transcript_id "g148"; gene_name "g148";
chr11	novel_lincRNAs	exon	76269306	76269469	0.000000	-	.	gene_id "g148"; transcript_id "g148"; gene_name "g148";
chr11	novel_lincRNAs	exon	76270038	76270538	0.000000	-	.	gene_id "g148"; transcript_id "g148"; gene_name "g148";
chr11	novel_lincRNAs	exon	77529514	77530014	0.000000	-	.	gene_id "g149"; transcript_id "g149"; gene_name "g149";
chr11	novel_lincRNAs	exon	77539941	77540048	0.000000	-	.	gene_id "g149"; transcript_id "g149"; gene_name "g149";
chr11	novel_lincRNAs	exon	77585362	77585862	0.000000	-	.	gene_id "g149"; transcript_id "g149"; gene_name "g149";
chr11	novel_lincRNAs	exon	119580681	119581181	0.000000	-	.	gene_id "g151"; transcript_id "g151"; gene_name "g151";
chr11	novel_lincRNAs	exon	119581834	119581961	0.000000	-	.	gene_id "g151"; transcript_id "g151"; gene_name "g151";
chr11	novel_lincRNAs	exon	119585206	119585706	0.000000	-	.	gene_id "g151"; transcript_id "g151"; gene_name "g151";
chr11	novel_lincRNAs	exon	130522108	130522608	0.000000	+	.	gene_id "g152"; transcript_id "g152"; gene_name "g152";
chr11	novel_lincRNAs	exon	130522811	130522989	0.000000	+	.	gene_id "g152"; transcript_id "g152"; gene_name "g152";
chr11	novel_lincRNAs	exon	130529235	130529299	0.000000	+	.	gene_id "g152"; transcript_id "g152"; gene_name "g152";
chr11	novel_lincRNAs	exon	130554438	130554938	0.000000	+	.	gene_id "g152"; transcript_id "g152"; gene_name "g152";
chr12	novel_lincRNAs	exon	4031014	4031514	0.000000	+	.	gene_id "g153"; transcript_id "g153"; gene_name "g153";
chr12	novel_lincRNAs	exon	4036314	4036408	0.000000	+	.	gene_id "g153"; transcript_id "g153"; gene_name "g153";
chr12	novel_lincRNAs	exon	4074586	4074656	0.000000	+	.	gene_id "g153"; transcript_id "g153"; gene_name "g153";
chr12	novel_lincRNAs	exon	4123292	4123792	0.000000	+	.	gene_id "g153"; transcript_id "g153"; gene_name "g153";
chr12	novel_lincRNAs	exon	8243850	8244350	0.000000	+	.	gene_id "g154"; transcript_id "g154"; gene_name "g154";
chr12	novel_lincRNAs	exon	8251369	8251507	0.000000	+	.	gene_id "g154"; transcript_id "g154"; gene_name "g154";
chr12	novel_lincRNAs	exon	8277941	8278441	0.000000	+	.	gene_id "g154"; transcript_id "g154"; gene_name "g154";
chr12	novel_lincRNAs	exon	33685570	33686070	0.000000	+	.	gene_id "g155"; transcript_id "g155"; gene_name "g155";
chr12	novel_lincRNAs	exon	33690540	33690662	0.000000	+	.	gene_id "g155"; transcript_id "g155"; gene_name "g155";
chr12	novel_lincRNAs	exon	33691680	33692180	0.000000	+	.	gene_id "g155"; transcript_id "g155"; gene_name "g155";
chr12	novel_lincRNAs	exon	63008268	63008768	0.000000	+	.	gene_id "g157"; transcript_id "g157"; gene_name "g157";
chr12	novel_lincRNAs	exon	63022062	63022121	0.000000	+	.	gene_id "g157"; transcript_id "g157"; gene_name "g157";
chr12	novel_lincRNAs	exon	63022719	63023219	0.000000	+	.	gene_id "g157"; transcript_id "g157"; gene_name "g157";
chr12	novel_lincRNAs	exon	69623961	69624461	0.000000	+	.	gene_id "g158"; transcript_id "g158"; gene_name "g158";
chr12	novel_lincRNAs	exon	69624857	69624950	0.000000	+	.	gene_id "g158"; transcript_id "g158"; gene_name "g158";
chr12	novel_lincRNAs	exon	69638810	69639310	0.000000	+	.	gene_id "g158"; transcript_id "g158"; gene_name "g158";
chr12	novel_lincRNAs	exon	74847024	74847524	0.000000	+	.	gene_id "g159"; transcript_id "g159"; gene_name "g159";
chr12	novel_lincRNAs	exon	74849557	74849726	0.000000	+	.	gene_id "g159"; transcript_id "g159"; gene_name "g159";
chr12	novel_lincRNAs	exon	74898754	74898852	0.000000	+	.	gene_id "g159"; transcript_id "g159"; gene_name "g159";
chr12	novel_lincRNAs	exon	74921129	74921237	0.000000	+	.	gene_id "g159"; transcript_id "g159"; gene_name "g159";
chr12	novel_lincRNAs	exon	74951893	74952393	0.000000	+	.	gene_id "g159"; transcript_id "g159"; gene_name "g159";
chr12	novel_lincRNAs	exon	108398465	108398965	0.000000	+	.	gene_id "g161"; transcript_id "g161"; gene_name "g161";
chr12	novel_lincRNAs	exon	108415474	108415576	0.000000	+	.	gene_id "g161"; transcript_id "g161"; gene_name "g161";
chr12	novel_lincRNAs	exon	108432245	108432745	0.000000	+	.	gene_id "g161"; transcript_id "g161"; gene_name "g161";
chr12	novel_lincRNAs	exon	124866637	124867137	0.000000	-	.	gene_id "g162"; transcript_id "g162"; gene_name "g162";
chr12	novel_lincRNAs	exon	124874551	124874737	0.000000	-	.	gene_id "g162"; transcript_id "g162"; gene_name "g162";
chr12	novel_lincRNAs	exon	124885561	124885653	0.000000	-	.	gene_id "g162"; transcript_id "g162"; gene_name "g162";
chr12	novel_lincRNAs	exon	124890693	124891193	0.000000	-	.	gene_id "g162"; transcript_id "g162"; gene_name "g162";
chr12	novel_lincRNAs	exon	127714413	127714913	0.000000	-	.	gene_id "g163"; transcript_id "g163"; gene_name "g163";
chr12	novel_lincRNAs	exon	127716562	127716678	0.000000	-	.	gene_id "g163"; transcript_id "g163"; gene_name "g163";
chr12	novel_lincRNAs	exon	127718767	127718864	0.000000	-	.	gene_id "g163"; transcript_id "g163"; gene_name "g163";
chr12	novel_lincRNAs	exon	127719169	127719287	0.000000	-	.	gene_id "g163"; transcript_id "g163"; gene_name "g163";
chr12	novel_lincRNAs	exon	127720546	127720743	0.000000	-	.	gene_id "g163"; transcript_id "g163"; gene_name "g163";
chr12	novel_lincRNAs	exon	127721501	127721599	0.000000	-	.	gene_id "g163"; transcript_id "g163"; gene_name "g163";
chr12	novel_lincRNAs	exon	127723506	127723706	0.000000	-	.	gene_id "g163"; transcript_id "g163"; gene_name "g163";
chr12	novel_lincRNAs	exon	127725873	127725928	0.000000	-	.	gene_id "g163"; transcript_id "g163"; gene_name "g163";
chr12	novel_lincRNAs	exon	127726096	127726596	0.000000	-	.	gene_id "g163"; transcript_id "g163"; gene_name "g163";
chr12	novel_lincRNAs	exon	132428392	132428892	0.000000	-	.	gene_id "g164"; transcript_id "g164"; gene_name "g164";
chr12	novel_lincRNAs	exon	132428977	132429111	0.000000	-	.	gene_id "g164"; transcript_id "g164"; gene_name "g164";
chr12	novel_lincRNAs	exon	132430979	132431121	0.000000	-	.	gene_id "g164"; transcript_id "g164"; gene_name "g164";
chr12	novel_lincRNAs	exon	132432058	132432171	0.000000	-	.	gene_id "g164"; transcript_id "g164"; gene_name "g164";
chr12	novel_lincRNAs	exon	132435955	132436211	0.000000	-	.	gene_id "g164"; transcript_id "g164"; gene_name "g164";
chr12	novel_lincRNAs	exon	132437095	132437191	0.000000	-	.	gene_id "g164"; transcript_id "g164"; gene_name "g164";
chr12	novel_lincRNAs	exon	132437313	132437813	0.000000	-	.	gene_id "g164"; transcript_id "g164"; gene_name "g164";
chr13	novel_lincRNAs	exon	25037163	25037663	0.000000	-	.	gene_id "g165"; transcript_id "g165"; gene_name "g165";
chr13	novel_lincRNAs	exon	25043543	25043760	0.000000	-	.	gene_id "g165"; transcript_id "g165"; gene_name "g165";
chr13	novel_lincRNAs	exon	25045686	25045846	0.000000	-	.	gene_id "g165"; transcript_id "g165"; gene_name "g165";
chr13	novel_lincRNAs	exon	25046736	25046976	0.000000	-	.	gene_id "g165"; transcript_id "g165"; gene_name "g165";
chr13	novel_lincRNAs	exon	25047106	25047606	0.000000	-	.	gene_id "g165"; transcript_id "g165"; gene_name "g165";
chr13	novel_lincRNAs	exon	57926133	57926633	0.000000	+	.	gene_id "g166"; transcript_id "g166"; gene_name "g166";
chr13	novel_lincRNAs	exon	57978866	57978948	0.000000	+	.	gene_id "g166"; transcript_id "g166"; gene_name "g166";
chr13	novel_lincRNAs	exon	58009435	58009935	0.000000	+	.	gene_id "g166"; transcript_id "g166"; gene_name "g166";
chr13	novel_lincRNAs	exon	59118583	59119083	0.000000	-	.	gene_id "g167"; transcript_id "g167"; gene_name "g167";
chr13	novel_lincRNAs	exon	59120689	59120761	0.000000	-	.	gene_id "g167"; transcript_id "g167"; gene_name "g167";
chr13	novel_lincRNAs	exon	59134090	59134268	0.000000	-	.	gene_id "g167"; transcript_id "g167"; gene_name "g167";
chr13	novel_lincRNAs	exon	59138179	59138250	0.000000	-	.	gene_id "g167"; transcript_id "g167"; gene_name "g167";
chr13	novel_lincRNAs	exon	59292436	59292936	0.000000	-	.	gene_id "g167"; transcript_id "g167"; gene_name "g167";
chr13	novel_lincRNAs	exon	59519245	59519745	0.000000	-	.	gene_id "g168"; transcript_id "g168"; gene_name "g168";
chr13	novel_lincRNAs	exon	59531339	59531401	0.000000	-	.	gene_id "g168"; transcript_id "g168"; gene_name "g168";
chr13	novel_lincRNAs	exon	59587904	59588403	0.000000	-	.	gene_id "g168"; transcript_id "g168"; gene_name "g168";
chr13	novel_lincRNAs	exon	82600558	82601058	0.000000	+	.	gene_id "g169"; transcript_id "g169"; gene_name "g169";
chr13	novel_lincRNAs	exon	82619304	82619367	0.000000	+	.	gene_id "g169"; transcript_id "g169"; gene_name "g169";
chr13	novel_lincRNAs	exon	82641645	82642145	0.000000	+	.	gene_id "g169"; transcript_id "g169"; gene_name "g169";
chr13	novel_lincRNAs	exon	87887434	87887934	0.000000	+	.	gene_id "g170"; transcript_id "g170"; gene_name "g170";
chr13	novel_lincRNAs	exon	88049763	88049824	0.000000	+	.	gene_id "g170"; transcript_id "g170"; gene_name "g170";
chr13	novel_lincRNAs	exon	88065107	88065159	0.000000	+	.	gene_id "g170"; transcript_id "g170"; gene_name "g170";
chr13	novel_lincRNAs	exon	88065931	88066431	0.000000	+	.	gene_id "g170"; transcript_id "g170"; gene_name "g170";
chr14	novel_lincRNAs	exon	53886940	53887440	0.000000	-	.	gene_id "g172"; transcript_id "g172"; gene_name "g172";
chr14	novel_lincRNAs	exon	53915267	53915367	0.000000	-	.	gene_id "g172"; transcript_id "g172"; gene_name "g172";
chr14	novel_lincRNAs	exon	53916706	53917206	0.000000	-	.	gene_id "g172"; transcript_id "g172"; gene_name "g172";
chr14	novel_lincRNAs	exon	62299933	62300433	0.000000	+	.	gene_id "g174"; transcript_id "g174"; gene_name "g174";
chr14	novel_lincRNAs	exon	62304482	62304597	0.000000	+	.	gene_id "g174"; transcript_id "g174"; gene_name "g174";
chr14	novel_lincRNAs	exon	62357909	62358033	0.000000	+	.	gene_id "g174"; transcript_id "g174"; gene_name "g174";
chr14	novel_lincRNAs	exon	62504041	62504120	0.000000	+	.	gene_id "g174"; transcript_id "g174"; gene_name "g174";
chr14	novel_lincRNAs	exon	62573059	62573559	0.000000	+	.	gene_id "g174"; transcript_id "g174"; gene_name "g174";
chr14	novel_lincRNAs	exon	65156327	65156827	0.000000	+	.	gene_id "g175"; transcript_id "g175"; gene_name "g175";
chr14	novel_lincRNAs	exon	65160229	65160345	0.000000	+	.	gene_id "g175"; transcript_id "g175"; gene_name "g175";
chr14	novel_lincRNAs	exon	65279347	65279847	0.000000	+	.	gene_id "g175"; transcript_id "g175"; gene_name "g175";
chr14	novel_lincRNAs	exon	77032715	77033215	0.000000	-	.	gene_id "g176"; transcript_id "g176"; gene_name "g176";
chr14	novel_lincRNAs	exon	77034327	77034457	0.000000	-	.	gene_id "g176"; transcript_id "g176"; gene_name "g176";
chr14	novel_lincRNAs	exon	77038702	77039202	0.000000	-	.	gene_id "g176"; transcript_id "g176"; gene_name "g176";
chr15	novel_lincRNAs	exon	23303318	23303818	0.000000	+	.	gene_id "g177"; transcript_id "g177"; gene_name "g177";
chr15	novel_lincRNAs	exon	23304428	23304530	0.000000	+	.	gene_id "g177"; transcript_id "g177"; gene_name "g177";
chr15	novel_lincRNAs	exon	23309140	23309457	0.000000	+	.	gene_id "g177"; transcript_id "g177"; gene_name "g177";
chr15	novel_lincRNAs	exon	23309607	23309735	0.000000	+	.	gene_id "g177"; transcript_id "g177"; gene_name "g177";
chr15	novel_lincRNAs	exon	23310152	23310297	0.000000	+	.	gene_id "g177"; transcript_id "g177"; gene_name "g177";
chr15	novel_lincRNAs	exon	23310837	23310974	0.000000	+	.	gene_id "g177"; transcript_id "g177"; gene_name "g177";
chr15	novel_lincRNAs	exon	23311360	23311512	0.000000	+	.	gene_id "g177"; transcript_id "g177"; gene_name "g177";
chr15	novel_lincRNAs	exon	23311605	23311729	0.000000	+	.	gene_id "g177"; transcript_id "g177"; gene_name "g177";
chr15	novel_lincRNAs	exon	23313105	23313605	0.000000	+	.	gene_id "g177"; transcript_id "g177"; gene_name "g177";
chr15	novel_lincRNAs	exon	27677347	27677847	0.000000	-	.	gene_id "g178"; transcript_id "g178"; gene_name "g178";
chr15	novel_lincRNAs	exon	27678954	27679193	0.000000	-	.	gene_id "g178"; transcript_id "g178"; gene_name "g178";
chr15	novel_lincRNAs	exon	27680917	27681088	0.000000	-	.	gene_id "g178"; transcript_id "g178"; gene_name "g178";
chr15	novel_lincRNAs	exon	27682159	27682659	0.000000	-	.	gene_id "g178"; transcript_id "g178"; gene_name "g178";
chr15	novel_lincRNAs	exon	34588149	34588649	0.000000	+	.	gene_id "g179"; transcript_id "g179"; gene_name "g179";
chr15	novel_lincRNAs	exon	34626280	34626366	0.000000	+	.	gene_id "g179"; transcript_id "g179"; gene_name "g179";
chr15	novel_lincRNAs	exon	34645163	34645237	0.000000	+	.	gene_id "g179"; transcript_id "g179"; gene_name "g179";
chr15	novel_lincRNAs	exon	34667377	34667494	0.000000	+	.	gene_id "g179"; transcript_id "g179"; gene_name "g179";
chr15	novel_lincRNAs	exon	34670618	34670618	0.000000	+	.	gene_id "g179"; transcript_id "g179"; gene_name "g179";
chr15	novel_lincRNAs	exon	66842084	66842584	0.000000	+	.	gene_id "g180"; transcript_id "g180"; gene_name "g180";
chr15	novel_lincRNAs	exon	66843857	66844275	0.000000	+	.	gene_id "g180"; transcript_id "g180"; gene_name "g180";
chr15	novel_lincRNAs	exon	66856832	66857332	0.000000	+	.	gene_id "g180"; transcript_id "g180"; gene_name "g180";
chr16	novel_lincRNAs	exon	48500288	48500788	0.000000	+	.	gene_id "g184"; transcript_id "g184"; gene_name "g184";
chr16	novel_lincRNAs	exon	48500918	48501001	0.000000	+	.	gene_id "g184"; transcript_id "g184"; gene_name "g184";
chr16	novel_lincRNAs	exon	48501596	48502096	0.000000	+	.	gene_id "g184"; transcript_id "g184"; gene_name "g184";
chr16	novel_lincRNAs	exon	52894510	52895010	0.000000	-	.	gene_id "g186"; transcript_id "g186"; gene_name "g186";
chr16	novel_lincRNAs	exon	52975939	52976060	0.000000	-	.	gene_id "g186"; transcript_id "g186"; gene_name "g186";
chr16	novel_lincRNAs	exon	52984763	52985262	0.000000	-	.	gene_id "g186"; transcript_id "g186"; gene_name "g186";
chr16	novel_lincRNAs	exon	79632917	79633417	0.000000	-	.	gene_id "g187"; transcript_id "g187"; gene_name "g187";
chr16	novel_lincRNAs	exon	79661472	79661530	0.000000	-	.	gene_id "g187"; transcript_id "g187"; gene_name "g187";
chr16	novel_lincRNAs	exon	79661667	79661745	0.000000	-	.	gene_id "g187"; transcript_id "g187"; gene_name "g187";
chr16	novel_lincRNAs	exon	79667671	79667776	0.000000	-	.	gene_id "g187"; transcript_id "g187"; gene_name "g187";
chr16	novel_lincRNAs	exon	79688896	79688963	0.000000	-	.	gene_id "g187"; transcript_id "g187"; gene_name "g187";
chr16	novel_lincRNAs	exon	79689063	79689150	0.000000	-	.	gene_id "g187"; transcript_id "g187"; gene_name "g187";
chr16	novel_lincRNAs	exon	79689952	79690020	0.000000	-	.	gene_id "g187"; transcript_id "g187"; gene_name "g187";
chr16	novel_lincRNAs	exon	79692514	79693014	0.000000	-	.	gene_id "g187"; transcript_id "g187"; gene_name "g187";
chr17	novel_lincRNAs	exon	30646862	30647362	0.000000	+	.	gene_id "g188"; transcript_id "g188"; gene_name "g188";
chr17	novel_lincRNAs	exon	30648367	30648456	0.000000	+	.	gene_id "g188"; transcript_id "g188"; gene_name "g188";
chr17	novel_lincRNAs	exon	30648751	30649251	0.000000	+	.	gene_id "g188"; transcript_id "g188"; gene_name "g188";
chr17	novel_lincRNAs	exon	44535892	44536392	0.000000	+	.	gene_id "g189"; transcript_id "g189"; gene_name "g189";
chr17	novel_lincRNAs	exon	44537600	44537720	0.000000	+	.	gene_id "g189"; transcript_id "g189"; gene_name "g189";
chr17	novel_lincRNAs	exon	44537825	44538325	0.000000	+	.	gene_id "g189"; transcript_id "g189"; gene_name "g189";
chr17	novel_lincRNAs	exon	56623232	56623732	0.000000	-	.	gene_id "g191"; transcript_id "g191"; gene_name "g191";
chr17	novel_lincRNAs	exon	56627251	56627510	0.000000	-	.	gene_id "g191"; transcript_id "g191"; gene_name "g191";
chr17	novel_lincRNAs	exon	56631908	56632013	0.000000	-	.	gene_id "g191"; transcript_id "g191"; gene_name "g191";
chr17	novel_lincRNAs	exon	56632115	56632615	0.000000	-	.	gene_id "g191"; transcript_id "g191"; gene_name "g191";
chr18	novel_lincRNAs	exon	14402533	14403003	0.000000	-	.	gene_id "g193"; transcript_id "g193"; gene_name "g193";
chr18	novel_lincRNAs	exon	14406063	14406156	0.000000	-	.	gene_id "g193"; transcript_id "g193"; gene_name "g193";
chr18	novel_lincRNAs	exon	14408003	14408096	0.000000	-	.	gene_id "g193"; transcript_id "g193"; gene_name "g193";
chr18	novel_lincRNAs	exon	14429791	14430291	0.000000	-	.	gene_id "g193"; transcript_id "g193"; gene_name "g193";
chr18	novel_lincRNAs	exon	31279677	31280177	0.000000	-	.	gene_id "g194"; transcript_id "g194"; gene_name "g194";
chr18	novel_lincRNAs	exon	31280575	31280661	0.000000	-	.	gene_id "g194"; transcript_id "g194"; gene_name "g194";
chr18	novel_lincRNAs	exon	31301387	31301886	0.000000	-	.	gene_id "g194"; transcript_id "g194"; gene_name "g194";
chr18	novel_lincRNAs	exon	48412057	48412557	0.000000	-	.	gene_id "g195"; transcript_id "g195"; gene_name "g195";
chr18	novel_lincRNAs	exon	48482066	48482123	0.000000	-	.	gene_id "g195"; transcript_id "g195"; gene_name "g195";
chr18	novel_lincRNAs	exon	48483091	48483195	0.000000	-	.	gene_id "g195"; transcript_id "g195"; gene_name "g195";
chr18	novel_lincRNAs	exon	48515908	48515969	0.000000	-	.	gene_id "g195"; transcript_id "g195"; gene_name "g195";
chr18	novel_lincRNAs	exon	48517052	48517105	0.000000	-	.	gene_id "g195"; transcript_id "g195"; gene_name "g195";
chr18	novel_lincRNAs	exon	48530429	48530929	0.000000	-	.	gene_id "g195"; transcript_id "g195"; gene_name "g195";
chr18	novel_lincRNAs	exon	49612592	49613092	0.000000	+	.	gene_id "g196"; transcript_id "g196"; gene_name "g196";
chr18	novel_lincRNAs	exon	49662034	49662143	0.000000	+	.	gene_id "g196"; transcript_id "g196"; gene_name "g196";
chr18	novel_lincRNAs	exon	49700004	49700357	0.000000	+	.	gene_id "g196"; transcript_id "g196"; gene_name "g196";
chr18	novel_lincRNAs	exon	49736704	49736797	0.000000	+	.	gene_id "g196"; transcript_id "g196"; gene_name "g196";
chr18	novel_lincRNAs	exon	49738527	49739027	0.000000	+	.	gene_id "g196"; transcript_id "g196"; gene_name "g196";
chr18	novel_lincRNAs	exon	57913445	57913944	0.000000	+	.	gene_id "g197"; transcript_id "g197"; gene_name "g197";
chr18	novel_lincRNAs	exon	57915268	57915414	0.000000	+	.	gene_id "g197"; transcript_id "g197"; gene_name "g197";
chr18	novel_lincRNAs	exon	57920384	57920884	0.000000	+	.	gene_id "g197"; transcript_id "g197"; gene_name "g197";
chr19	novel_lincRNAs	exon	15582983	15583483	0.000000	+	.	gene_id "g198"; transcript_id "g198"; gene_name "g198";
chr19	novel_lincRNAs	exon	15583580	15583644	0.000000	+	.	gene_id "g198"; transcript_id "g198"; gene_name "g198";
chr19	novel_lincRNAs	exon	15584124	15584206	0.000000	+	.	gene_id "g198"; transcript_id "g198"; gene_name "g198";
chr19	novel_lincRNAs	exon	15584575	15585075	0.000000	+	.	gene_id "g198"; transcript_id "g198"; gene_name "g198";
chr19	novel_lincRNAs	exon	22427360	22427860	0.000000	+	.	gene_id "g199"; transcript_id "g199"; gene_name "g199";
chr19	novel_lincRNAs	exon	22464548	22464642	0.000000	+	.	gene_id "g199"; transcript_id "g199"; gene_name "g199";
chr19	novel_lincRNAs	exon	22470957	22471457	0.000000	+	.	gene_id "g199"; transcript_id "g199"; gene_name "g199";
chr20	novel_lincRNAs	exon	637655	638155	0.000000	-	.	gene_id "g200"; transcript_id "g200"; gene_name "g200";
chr20	novel_lincRNAs	exon	639990	640106	0.000000	-	.	gene_id "g200"; transcript_id "g200"; gene_name "g200";
chr20	novel_lincRNAs	exon	640491	640600	0.000000	-	.	gene_id "g200"; transcript_id "g200"; gene_name "g200";
chr20	novel_lincRNAs	exon	641437	641581	0.000000	-	.	gene_id "g200"; transcript_id "g200"; gene_name "g200";
chr20	novel_lincRNAs	exon	641667	641726	0.000000	-	.	gene_id "g200"; transcript_id "g200"; gene_name "g200";
chr20	novel_lincRNAs	exon	642524	643024	0.000000	-	.	gene_id "g200"; transcript_id "g200"; gene_name "g200";
chr20	novel_lincRNAs	exon	5655964	5656464	0.000000	-	.	gene_id "g201"; transcript_id "g201"; gene_name "g201";
chr20	novel_lincRNAs	exon	5657345	5657415	0.000000	-	.	gene_id "g201"; transcript_id "g201"; gene_name "g201";
chr20	novel_lincRNAs	exon	5659375	5659875	0.000000	-	.	gene_id "g201"; transcript_id "g201"; gene_name "g201";
chr20	novel_lincRNAs	exon	8947427	8947927	0.000000	+	.	gene_id "g202"; transcript_id "g202"; gene_name "g202";
chr20	novel_lincRNAs	exon	8962196	8962336	0.000000	+	.	gene_id "g202"; transcript_id "g202"; gene_name "g202";
chr20	novel_lincRNAs	exon	8962893	8963010	0.000000	+	.	gene_id "g202"; transcript_id "g202"; gene_name "g202";
chr20	novel_lincRNAs	exon	8965096	8965435	0.000000	+	.	gene_id "g202"; transcript_id "g202"; gene_name "g202";
chr20	novel_lincRNAs	exon	8967220	8967355	0.000000	+	.	gene_id "g202"; transcript_id "g202"; gene_name "g202";
chr20	novel_lincRNAs	exon	8967453	8967953	0.000000	+	.	gene_id "g202"; transcript_id "g202"; gene_name "g202";
chr20	novel_lincRNAs	exon	20743344	20743844	0.000000	+	.	gene_id "g204"; transcript_id "g204"; gene_name "g204";
chr20	novel_lincRNAs	exon	20745311	20745436	0.000000	+	.	gene_id "g204"; transcript_id "g204"; gene_name "g204";
chr20	novel_lincRNAs	exon	20748924	20749424	0.000000	+	.	gene_id "g204"; transcript_id "g204"; gene_name "g204";
chr20	novel_lincRNAs	exon	43211953	43212453	0.000000	-	.	gene_id "g205"; transcript_id "g205"; gene_name "g205";
chr20	novel_lincRNAs	exon	43239096	43239160	0.000000	-	.	gene_id "g205"; transcript_id "g205"; gene_name "g205";
chr20	novel_lincRNAs	exon	43247146	43247646	0.000000	-	.	gene_id "g205"; transcript_id "g205"; gene_name "g205";
chr20	novel_lincRNAs	exon	46474188	46474688	0.000000	-	.	gene_id "g206"; transcript_id "g206"; gene_name "g206";
chr20	novel_lincRNAs	exon	46476232	46476325	0.000000	-	.	gene_id "g206"; transcript_id "g206"; gene_name "g206";
chr20	novel_lincRNAs	exon	46481051	46481109	0.000000	-	.	gene_id "g206"; transcript_id "g206"; gene_name "g206";
chr20	novel_lincRNAs	exon	46481910	46482010	0.000000	-	.	gene_id "g206"; transcript_id "g206"; gene_name "g206";
chr20	novel_lincRNAs	exon	46484575	46484718	0.000000	-	.	gene_id "g206"; transcript_id "g206"; gene_name "g206";
chr20	novel_lincRNAs	exon	46485529	46486029	0.000000	-	.	gene_id "g206"; transcript_id "g206"; gene_name "g206";
chr20	novel_lincRNAs	exon	57099913	57100413	0.000000	-	.	gene_id "g208"; transcript_id "g208"; gene_name "g208";
chr20	novel_lincRNAs	exon	57100674	57101016	0.000000	-	.	gene_id "g208"; transcript_id "g208"; gene_name "g208";
chr20	novel_lincRNAs	exon	57101669	57101802	0.000000	-	.	gene_id "g208"; transcript_id "g208"; gene_name "g208";
chr20	novel_lincRNAs	exon	57104922	57104922	0.000000	-	.	gene_id "g208"; transcript_id "g208"; gene_name "g208";
chrX	novel_lincRNAs	exon	3176301	3176801	0.000000	+	.	gene_id "g209"; transcript_id "g209"; gene_name "g209";
chrX	novel_lincRNAs	exon	3196266	3196446	0.000000	+	.	gene_id "g209"; transcript_id "g209"; gene_name "g209";
chrX	novel_lincRNAs	exon	3199660	3200160	0.000000	+	.	gene_id "g209"; transcript_id "g209"; gene_name "g209";
chrX	novel_lincRNAs	exon	8482893	8483393	0.000000	+	.	gene_id "g210"; transcript_id "g210"; gene_name "g210";
chrX	novel_lincRNAs	exon	8492457	8492519	0.000000	+	.	gene_id "g210"; transcript_id "g210"; gene_name "g210";
chrX	novel_lincRNAs	exon	8501285	8501785	0.000000	+	.	gene_id "g210"; transcript_id "g210"; gene_name "g210";
chrX	novel_lincRNAs	exon	39652961	39653461	0.000000	+	.	gene_id "g212"; transcript_id "g212"; gene_name "g212";
chrX	novel_lincRNAs	exon	39667936	39668064	0.000000	+	.	gene_id "g212"; transcript_id "g212"; gene_name "g212";
chrX	novel_lincRNAs	exon	39671170	39671670	0.000000	+	.	gene_id "g212"; transcript_id "g212"; gene_name "g212";
chrX	novel_lincRNAs	exon	54845282	54845782	0.000000	-	.	gene_id "g213"; transcript_id "g213"; gene_name "g213";
chrX	novel_lincRNAs	exon	54848464	54848535	0.000000	-	.	gene_id "g213"; transcript_id "g213"; gene_name "g213";
chrX	novel_lincRNAs	exon	54848922	54849422	0.000000	-	.	gene_id "g213"; transcript_id "g213"; gene_name "g213";
chrX	novel_lincRNAs	exon	57112282	57112782	0.000000	-	.	gene_id "g214"; transcript_id "g214"; gene_name "g214";
chrX	novel_lincRNAs	exon	57114340	57114468	0.000000	-	.	gene_id "g214"; transcript_id "g214"; gene_name "g214";
chrX	novel_lincRNAs	exon	57117835	57118334	0.000000	-	.	gene_id "g214"; transcript_id "g214"; gene_name "g214";
chrX	novel_lincRNAs	exon	63238234	63238734	0.000000	-	.	gene_id "g215"; transcript_id "g215"; gene_name "g215";
chrX	novel_lincRNAs	exon	63238993	63239059	0.000000	-	.	gene_id "g215"; transcript_id "g215"; gene_name "g215";
chrX	novel_lincRNAs	exon	63239781	63239836	0.000000	-	.	gene_id "g215"; transcript_id "g215"; gene_name "g215";
chrX	novel_lincRNAs	exon	63259668	63260168	0.000000	-	.	gene_id "g215"; transcript_id "g215"; gene_name "g215";
chrX	novel_lincRNAs	exon	69128442	69128942	0.000000	+	.	gene_id "g216"; transcript_id "g216"; gene_name "g216";
chrX	novel_lincRNAs	exon	69129607	69129760	0.000000	+	.	gene_id "g216"; transcript_id "g216"; gene_name "g216";
chrX	novel_lincRNAs	exon	69143979	69144121	0.000000	+	.	gene_id "g216"; transcript_id "g216"; gene_name "g216";
chrX	novel_lincRNAs	exon	69157870	69158370	0.000000	+	.	gene_id "g216"; transcript_id "g216"; gene_name "g216";
chrX	novel_lincRNAs	exon	71815278	71815778	0.000000	+	.	gene_id "g217"; transcript_id "g217"; gene_name "g217";
chrX	novel_lincRNAs	exon	71816322	71816398	0.000000	+	.	gene_id "g217"; transcript_id "g217"; gene_name "g217";
chrX	novel_lincRNAs	exon	71816657	71816802	0.000000	+	.	gene_id "g217"; transcript_id "g217"; gene_name "g217";
chrX	novel_lincRNAs	exon	71823408	71823465	0.000000	+	.	gene_id "g217"; transcript_id "g217"; gene_name "g217";
chrX	novel_lincRNAs	exon	71823564	71824063	0.000000	+	.	gene_id "g217"; transcript_id "g217"; gene_name "g217";
chrX	novel_lincRNAs	exon	77069798	77070298	0.000000	+	.	gene_id "g218"; transcript_id "g218"; gene_name "g218";
chrX	novel_lincRNAs	exon	77070989	77071061	0.000000	+	.	gene_id "g218"; transcript_id "g218"; gene_name "g218";
chrX	novel_lincRNAs	exon	77078094	77078247	0.000000	+	.	gene_id "g218"; transcript_id "g218"; gene_name "g218";
chrX	novel_lincRNAs	exon	77080245	77080745	0.000000	+	.	gene_id "g218"; transcript_id "g218"; gene_name "g218";
chrX	novel_lincRNAs	exon	135179946	135180446	0.000000	-	.	gene_id "g220"; transcript_id "g220"; gene_name "g220";
chrX	novel_lincRNAs	exon	135183625	135183769	0.000000	-	.	gene_id "g220"; transcript_id "g220"; gene_name "g220";
chrX	novel_lincRNAs	exon	135192898	135193398	0.000000	-	.	gene_id "g220"; transcript_id "g220"; gene_name "g220";
